# Supplementary material for: In Silico Ascription of Gene Expression Differences to Tumor and Stromal Cells in a Model to Study Impact on Breast Cancer Outcome
Source: PLoS One. 2010 Nov 19;5(11):e14002. doi: 10.1371/journal.pone.0014002 (PMC2988804; doi:10.1371/journal.pone.0014002)
Supplement: Table S1 — Genes associated with tumor epithelial and stromal expression. List of genes (Gene symbol and Celera Gene ID) with reported cell type association in literature, were compared to the fold change (and local FDR) from a SAM analysis between the 15 samples with the highest tumor cell percentage and the 15 samples with the highest stroma cell percentage. The Pearson correlations (and p-value) for each gene to the tumor and stroma cell percentage across all 198 samples are also included. (0.04 MB XLS) [file pone.0014002.s002.xls]

## Sheet: Ark1
Gene symbol	Celera Gene ID	Reported cell type associaton	Article	Fold change T/S	Local FDR %	Pearson correlation to tumor cell percentage	p-value	Pearson correlation to stroma cell percentage	p-value
A2M	hCG25215	Negative in tumor cells	Cleator	NA	NA	NA	NA	NA	NA
CDH5	hCG26635	Negative in tumor cells	Cleator	0.449305	5.49124	-0.352599	2.46387e-07	0.195514	0.00294969
COL15A1	hCG30155	Negative in tumor cells	Cleator	0.621291	22.9726	-0.222788	0.000922207	0.125196	0.0398069
FEZ1	hCG38917	Negative in tumor cells	Cleator	0.583992	31.1527	-0.200558	0.00258207	0.122188	0.0435877
FOXO1A	hCG32184	Negative in tumor cells	Cleator	0.615764	12.66	-0.301322	1.02995e-05	0.143061	0.0224547
LDB2	hCG1811661	Negative in tumor cells	Cleator	0.391335	1.42444	-0.364168	9.63705e-08	0.226926	0.000671261
LTBP2	hCG1811460	Negative in tumor cells	Cleator	0.300522	0.726219	-0.338884	7.15089e-07	0.161536	0.0116723
MEIS2	hCG39301	Negative in tumor cells	Cleator	0.369382	0.817589	-0.390432	9.93074e-09	0.224795	0.000747062
RGS5	hCG15193	Negative in tumor cells	Cleator	0.795887	95.3315	-0.0389147	0.295526	-0.0456577	0.262033
TEK	hCG28089	Negative in tumor cells	Cleator	0.481329	13.7255	-0.308066	6.54887e-06	0.144548	0.0213528
TMOD1	hCG27663	Negative in tumor cells	Cleator	0.434221	28.1514	-0.284326	3.07025e-05	0.0492709	0.245863
TNFRSF10C	hCG1786240	Negative in tumor cells	Cleator	0.970428	65.7643	-0.0280939	0.349069	0.0123855	0.431428
VEGFC	hCG39046	Negative in tumor cells	Cleator	0.633968	33.0287	-0.270773	6.98596e-05	0.163759	0.0107414
AF1Q	hCG1778767	Positive in tumor cells	Cleator	3.33182	27.7601	0.223278	0.000900509	-0.183918	0.00483943
ARF1	hCG42236	Positive in tumor cells	Cleator	1.17437	49.944	0.271499	6.69224e-05	-0.0754082	0.146132
BIRC5	hCG27811	Positive in tumor cells	Cleator	2.78214	0	0.276	4.99956e-05	-0.227	0.0006453
CKS2	hCG29914	Positive in tumor cells	Cleator	2.22704	2.71064	0.332876	1.12252e-06	-0.169168	0.00874041
CNP	hCG1771539	Positive in tumor cells	Cleator	0.862699	74.4625	-0.106678	0.0698905	0.162953	0.0110712
DLG7	hCG22118	Positive in tumor cells	Cleator	2.71824	0.38568	0.308632	6.30141e-06	-0.16867	0.00931478
ECT2	hCG1811567	Positive in tumor cells	Cleator	1.8188	3.99363	0.265132	9.71526e-05	-0.0890023	0.1068
FXYD2	hCG1730862	Positive in tumor cells	Cleator	NA	NA	NA	NA	NA	NA
MYD88	hCG42426	Positive in tumor cells	Cleator	1.76678	52.412	0.0605334	0.201504	-0.11056	0.0609731
PITRM1	hCG22603	Positive in tumor cells	Cleator	1.64626	8.09295	0.125322	0.0412308	-0.138761	0.0259101
PLK4	hCG37716	Positive in tumor cells	Cleator	NA	NA	NA	NA	NA	NA
RAB6B	hCG15606	Positive in tumor cells	Cleator	NA	NA	NA	NA	NA	NA
TFG	hCG37650	Positive in tumor cells	Cleator	1.38228	28.6756	0.084879	0.12027	-0.0478651	0.25209
TPI1	hCG25936	Positive in tumor cells	Cleator	1.48412	58.335	0.132777	0.0328271	-0.116245	0.0518983
USP9X	hCG18381	Positive in tumor cells	Cleator	1.05804	95.9016	-0.0538526	0.228492	0.0508725	0.238869
AEBP1	hCG1745197	Stroma metagene	Farmer	0.69114	66.3863	-0.0286834	0.346061	0.133379	0.0308457
ANGPTL2	hCG23958	Stroma metagene	Farmer	2.86197	94.8817	-0.131831	0.0338093	-0.0337783	0.318742
ASPN	hCG1784540	Stroma metagene	Farmer	0.646695	38.6561	-0.0672418	0.176409	0.203854	0.00203131
C1QTNF3	hCG2003881	Stroma metagene	Farmer	1.15622	88.108	0.0558661	0.220153	-0.00302891	0.483153
C1R	hCG1748511	Stroma metagene	Farmer	1.13768	99.42	-0.0701058	0.166321	-0.0158909	0.412299
CALD1	hCG1745306	Stroma metagene	Farmer	0.119482	6.63824	-0.226413	0.00077217	0.0902969	0.103494
cd52	hCG1739143	Stroma metagene	Farmer	0.671169	48.3884	-0.126108	0.040271	0.0371981	0.301895
CDH11	hCG26636	Stroma metagene	Farmer	0.543066	16.8834	-0.15218	0.0173117	0.209059	0.00159785
COL10A1	hCG20871	Stroma metagene	Farmer	0.329134	63.2852	0.050028	0.244805	0.166405	0.00971819
COL1A2	hCG1686428	Stroma metagene	Farmer	0.748117	50.8844	-0.0782617	0.139661	0.155475	0.0145696
COL3A1	hCG25172	Stroma metagene	Farmer	0.72089	48.5724	-0.0925389	0.100275	0.15539	0.0146143
COL5A2	hCG1776254	Stroma metagene	Farmer	0.849403	71.996	-0.0491891	0.33194	0.149029	0.0183047
COL6A1	hCG401279	Stroma metagene	Farmer	0.81473	83.6053	-0.0926389	0.100031	0.120254	0.0461667
COL6A3	hCG23027	Stroma metagene	Farmer	0.62599	24.2488	-0.136015	0.0296423	0.188717	0.00395582
COPZ2	hCG29350	Stroma metagene	Farmer	0.497749	13.3132	-0.23753	0.000440233	0.221735	0.00086968
CSPG2	hCG2015974	Stroma metagene	Farmer	0.721901	79.1959	-0.0269148	0.355114	0.119004	0.0478972
CTSK	hCG39377	Stroma metagene	Farmer	0.562448	73.4467	-0.0474214	0.25627	0.0836677	0.12122
DCN	hCG24110	Stroma metagene	Farmer	0.330213	0.724443	-0.328139	0.000560074	0.255461	0.0021976
DPYSL3	hCG37504	Stroma metagene	Farmer	1.51778	79.132	-0.130934	0.0347617	0.148559	0.018606
ECM2	hCG31131	Stroma metagene	Farmer	0.308389	2.35168	-0.309478	5.94823e-06	0.237434	0.000390415
FAP	hCG1685968	Stroma metagene	Farmer	0.498213	13.9469	-0.123386	0.0436753	0.178244	0.00610611
FBLN1	hCG15599	Stroma metagene	Farmer	1.88472	66.2089	0.00849605	0.453325	-0.0525061	0.231848
FBN1	hCG38745	Stroma metagene	Farmer	0.456556	7.10902	-0.19732	0.00297478	0.232827	0.000496586
GAS1	hCG30372	Stroma metagene	Farmer	0.443122	6.2863	-0.312938	4.6892e-06	0.191876	0.00345543
HOXA10	hCG1745679	Stroma metagene	Farmer	2.12557	92.3006	-0.192622	0.00363965	0.102459	0.0759707
HTRA1	hCG1811157	Stroma metagene	Farmer	0.729846	28.4847	-0.157328	0.0144407	0.18348	0.0049283
ITGBL1	hCG29594	Stroma metagene	Farmer	0.402844	0.936596	-0.226647	0.000763301	0.219569	0.000967247
LOXL1	hCG40821	Stroma metagene	Farmer	0.750207	51.749	-0.0687144	0.171175	0.175272	0.00687937
LRP1	hCG1778746	Stroma metagene	Farmer	0.870237	81.0095	-0.129347	0.0365011	0.0838281	0.120767
LRRC17	hCG19212	Stroma metagene	Farmer	0.810958	29.5583	-0.155407	0.0154605	0.198445	0.00259147
MFAP2	hCG25122	Stroma metagene	Farmer	1.81034	42.7082	0.174211	0.00769525	0.0236666	0.370659
MMP14	hCG41974	Stroma metagene	Farmer	1.74661	34.163	0.13408	0.0315135	-0.0367769	0.303949
MMP2	hCG24148	Stroma metagene	Farmer	0.593593	26.2088	-0.149451	0.0190201	0.18914	0.00388532
NDN	hCG15494	Stroma metagene	Farmer	0.454575	18.126	-0.28173	3.60587e-05	0.13564	0.0286856
OLFML2B	hCG15851	Stroma metagene	Farmer	0.653413	48.6078	-0.103334	0.0763481	0.186977	0.0042581
PCOLCE	hCG20452	Stroma metagene	Farmer	0.660202	25.2881	-0.104601	0.073851	0.129816	0.0345195
PDGFRB	hCG1985832	Stroma metagene	Farmer	0.530054	6.76489	-0.188793	0.00427628	0.201229	0.00228791
PDGFRL	hCG27752	Stroma metagene	Farmer	0.615267	30.2414	-0.178187	0.00658316	0.161302	0.0117739
PEDF	hCG28716	Stroma metagene	Farmer	0.407051	1.69216	-0.31454	4.19573e-06	0.243495	0.000282469
PLAU	hCG20537	Stroma metagene	Farmer	0.73035	67.6792	-0.0491891	0.248465	0.106955	0.0673362
POSTN	hCG32814	Stroma metagene	Farmer	0.929414	98.9961	-0.0386609	0.296738	0.0899523	0.104367
RAI2	hCG1640698	Stroma metagene	Farmer	0.56538	7.70867	-0.218273	0.00114611	0.151242	0.0169399
RARRES2	hCG15000	Stroma metagene	Farmer	0.476781	6.58506	-0.246649	0.000272228	0.193819	0.00317644
SFRP4	hCG15495	Stroma metagene	Farmer	0.544222	6.50938	-0.271181	6.81956e-05	0.216633	0.00111546
SPARC	hCG39149	Stroma metagene	Farmer	0.831656	93.4534	-0.0530772	0.231749	0.119978	0.0465446
TGFB3	hCG20489	Stroma metagene	Farmer	1.42865	92.3418	-0.198071	0.00287923	0.257321	0.000130938
THBS2	hCG14609	Stroma metagene	Farmer	0.569949	59.2179	-0.0406874	0.287123	0.159926	0.0123888
