# Supplementary material for: In Silico Ascription of Gene Expression Differences to Tumor and Stromal Cells in a Model to Study Impact on Breast Cancer Outcome
Source: PLoS One. 2010 Nov 19;5(11):e14002. doi: 10.1371/journal.pone.0014002 (PMC2988804; doi:10.1371/journal.pone.0014002)
Supplement: Table S2 — UWA geneprobe list. List of DEGs from the unweighted analysis, 182 gene-probes differentially expressed in tumor samples from patients who experienced distant metastasis compared with those who did not. (0.04 MB XLS) [file pone.0014002.s003.xls]

## Sheet: Ark1
Celera ID	Unigene ID	Gene Symbol	Gene name	regulation in DM	UWA
hCG2039397	Hs.336768	ABAT	4-aminobutyrate aminotransferase	-1	yes
hCG1781685	Hs.81934	ACADSB	acyl-Coenzyme A dehydrogenase, short/branched chain	-1	yes
hCG28074	Hs.110298	ACBD4	acyl-Coenzyme A binding domain containing 4	-1	yes
hCG22801	Hs.371642	ADIPOR2	adiponectin receptor 2	-1	yes
hCG37847	Hs.239154	ANKRA2	ankyrin repeat, family A (RFXANK-like), 2	-1	yes
hCG1811142	Hs.335239	ANKRD28	ankyrin repeat domain 28	-1	yes
hCG1794564	Hs.567889	ANKRD30B	ankyrin repeat domain 30B	-1	yes
hCG28077	Hs.459070	ARNT2	aryl-hydrocarbon receptor nuclear translocator 2	-1	yes
hCG96219	Hs.445899	ASB13	ankyrin repeat and SOCS box-containing 13	-1	yes
hCG1983956	Hs.353181	ATHL1	ATH1, acid trehalase-like 1 (yeast)	-1	yes
hCG1811016	Hs.500812	BTRC	beta-transducin repeat containing	-1	yes
hCG41421	Hs.418533	BUB3	BUB3 budding uninhibited by benzimidazoles 3 homolog (yeast)	-1	yes
hCG1811947	Hs.14745	C10orf9	chromosome 10 open reading frame 9	1	yes
hCG2041406	Hs.569361	C14orf167	chromosome 14 open reading frame 167	-1	yes
hCG2014706	Hs.555910	C14orf92	chromosome 14 open reading frame 92	-1	yes
hCG2007005	Hs.17936	C15orf39	chromosome 15 open reading frame 39	1	yes
hCG32498	Hs.279061	C17orf25	chromosome 17 open reading frame 25	-1	yes
hCG2025279	Hs.518997	C1orf106	chromosome 1 open reading frame 106	1	yes
hCG39927	Hs.7962	C1orf59	chromosome 1 open reading frame 59	1	yes
hCG17648	Hs.309231	C6orf153	chromosome 6 open reading frame 153	1	yes
hCG2030503	Hs.486401	C6orf173	chromosome 6 open reading frame 173	1	yes
hCG39308	Hs.368402	C8orf55	chromosome 8 open reading frame 55	1	yes
hCG1642286	Hs.154652	C8orf72	chromosome 8 open reading frame 72	-1	yes
hCG28738	Hs.414028	C9orf116	chromosome 9 open reading frame 116	-1	yes
hCG1981421	Hs.529846	CAMLG	calcium modulating ligand	-1	yes
hCG18336	Hs.51120	CAMP	cathelicidin antimicrobial peptide	1	yes
hCG28572	Hs.550529	CARD14	caspase recruitment domain family, member 14	-1	yes
NM_138414	Hs.655476	CCDC101	coiled-coil domain containing 101	-1	yes
hCG1820468	Hs.164595	CDRT4	CMT1A duplicated region transcript 4	-1	yes
hCG41795	Hs.252387	CELSR1	cadherin, EGF LAG seven-pass G-type receptor 1 (flamingo homolog, Drosophila)	-1	yes
hCG1990052	Hs.1594	CENPA	centromere protein A, 17kDa	1	yes
hCG39533	Hs.14559	CEP55	centrosomal protein 55kDa	1	yes
hCG36824	Hs.128073	CETN3	centrin, EF-hand protein, 3 (CDC31 homolog, yeast)	-1	yes
hCG2039651	Hs.220963	CHMP4A	chromatin modifying protein 4A	-1	yes
hCG21575	Hs.501309	CIRBP	cold inducible RNA binding protein	-1	yes
hCG1639854	Hs.355820	CITED4	Cbp/p300-interacting transactivator, with Glu/Asp-rich carboxy-terminal domain, 4	-1	yes
hCG1787551	Hs.211933	COL13A1	collagen, type XIII, alpha 1	1	yes
hCG27691	Hs.13313	CREBL2	cAMP responsive element binding protein-like 2	-1	yes
hCG1995522	Hs.1360	CYP2B6	cytochrome P450, family 2, subfamily B, polypeptide 6	-1	yes
hCG1641210	Hs.388255	DC13	unknown	1	yes
hCG40190	Hs.348350	DHRS1	dehydrogenase/reductase (SDR family) member 1	-1	yes
hCG32860	Hs.260720	DNAJC12	DnaJ (Hsp40) homolog, subfamily C, member 12	-1	yes
hCG1770716	Hs.355281	DOC2A	double C2-like domains, alpha	-1	yes
hCG1639912	Hs.477325	EAF2	ELL associated factor 2	1	yes
hCG17859	Hs.519346	ERBB2IP	erbb2 interacting protein	-1	yes
hCG1811630	Hs.208124	ESR1	estrogen receptor 1	-1	yes
hCG22842	Hs.353022	ETAA16	unknown	-1	yes
hCG1778763	Hs.3346	FAM63A	family with sequence similarity 63, member A	-1	yes
hCG172497	Hs.515154	FBXW9	F-box and WD-40 domain protein 9	-1	yes
hCG2033819	Hs.167165	FLJ12975	unknown	-1	yes
hCG16493	Hs.408702	FLJ13154	unknown	1	yes
hCG42027	Hs.27475	FLJ32499	unknown	-1	yes
hCG2038724	Hs.441601	FLJ42957	unknown	-1	yes
hCG27732	Hs.476448	FLNB	filamin B, beta (actin binding protein 278)	-1	yes
hCG1981889	Hs.303476	FMO5	flavin containing monooxygenase 5	-1	yes
hCG1812926	Hs.522255	GKAP1	G kinase anchoring protein 1	-1	yes
hCG28093	Hs.32973	GLRB	glycine receptor, beta	-1	yes
hCG24976	Hs.212606	GLS2	glutaminase 2 (liver, mitochondrial)	-1	yes
hCG40198	Hs.368855	GMPR2	guanosine monophosphate reductase 2	-1	yes
hCG25605	Hs.466471	GPI	glucose phosphate isomerase	1	yes
hCG1817975	Hs.203634	GSTO2	glutathione S-transferase omega 2	-1	yes
hCG22265	Hs.26403	GSTZ1	glutathione transferase zeta 1 (maleylacetoacetate isomerase)	-1	yes
hCG28073	Hs.56382	HEXIM2	hexamthylene bis-acetamide inducible 2	-1	yes
hCG2039124	Hs.1802	HLA-DOB	major histocompatibility complex, class II, DO beta	1	yes
hCG37683	Hs.533444	HMGCL	3-hydroxymethyl-3-methylglutaryl-Coenzyme A lyase (hydroxymethylglutaricaciduria)	-1	yes
hCG2013343	Hs.352962	HRB	HIV-1 Rev binding protein	1	yes
hCG1642202	Hs.145402	IFT74	intraflagellar transport 74 homolog (Chlamydomonas)	-1	yes
hCG1640727	Hs.20573	IGF1R	insulin-like growth factor 1 receptor	-1	yes
hCG2002898	Hs.532082	IL6ST	interleukin 6 signal transducer (gp130, oncostatin M receptor)	-1	yes
hCG38955	Hs.513646	IVD	isovaleryl Coenzyme A dehydrogenase	-1	yes
hCG16488	Hs.275675	KATNB1	katanin p80 (WD repeat containing) subunit B 1	1	yes
hCG24787	Hs.271014	KIAA0528	unknown	-1	yes
hCG2039988	Hs.483329	KIAA1961	unknown	-1	yes
hCG32518	Hs.28149	KIF12	kinesin family member 12	-1	yes
hCG1811238	Hs.505104	KLHDC5	kelch domain containing 5	-1	yes
hCG32785	Hs.435166	LBR	lamin B receptor	1	yes
hCG2005965	Hs.173524	LKAP	unknown	-1	yes
hCG15724	Hs.460487	LOC112869	unknown	-1	yes
hCG41797	Hs.103110	LOC150383	unknown	-1	yes
hCG1991798	Hs.130836	LOC256273	unknown	-1	yes
hCG28235	Hs.514222	LOC388389	unknown	-1	yes
hCG2040041	Hs.499607	LOC400566	unknown	-1	yes
hCG2039160	Hs.12422	LOC400768	unknown	-1	yes
hCG2004088	unknown	LOC440503	unknown	-1	yes
hCG25371	Hs.568229	LOC440567	unknown	1	yes
hCG2007908	Hs.290347	LOC440916	unknown	-1	yes
hCG40627	Hs.186649	LOC54103	unknown	-1	yes
hCG1644459	Hs.482976	LOC90355	unknown	-1	yes
hCG21166	Hs.65735	LOC90835	unknown	-1	yes
hCG1641198	Hs.364045	LOC92270	unknown	-1	yes
hCG33395	Hs.280387	LRP8	low density lipoprotein receptor-related protein 8, apolipoprotein e receptor	1	yes
hCG29365	Hs.130767	LRRC46	leucine rich repeat containing 46	-1	yes
hCG1776955	Hs.528889	LRRC48	leucine rich repeat containing 48	-1	yes
hCG42035	Hs.333414	LSMD1	LSM domain containing 1	-1	yes
hCG27664	Hs.101174	MAPT	microtubule-associated protein tau	-1	yes
hCG1982388	Hs.434219	MASK-BP3	ankyrin repeat and KH domain containing 1	-1	yes
hCG37663	Hs.16187	MDS032	unknown	-1	yes
hCG1986111	Hs.513862	METT10D	methyltransferase 10 domain containing	-1	yes
hCG2014575	Hs.168799	METTL3	methyltransferase like 3	-1	yes
hCG1798356	Hs.20573	MGC18216	unknown	-1	yes
hCG36962	Hs.356467	MGC2747	unknown	-1	yes
hCG33207	Hs.513871	MGC32124	unknown	-1	yes
hCG1809076	Hs.446688	MGC4677	unknown	1	yes
hCG172499	Hs.334626	MORG1	unknown	-1	yes
hCG38475	Hs.344400	MPHOSPH6	M-phase phosphoprotein 6	1	yes
hCG2000584	Hs.134470	MSI2	musashi homolog 2 (Drosophila)	-1	yes
hCG32380	Hs.531941	MYB	v-myb myeloblastosis viral oncogene homolog (avian)	-1	yes
AK123974	Hs.410970	MYL5	myosin, light chain 5, regulatory	-1	yes
NM_002477	Hs.410970	MYL5	myosin, light chain 5, regulatory	-1	yes
hCG2004402	Hs.200943	NARG2	NMDA receptor regulated 2	-1	yes
hCG28250	Hs.155956	NAT1	N-acetyltransferase 1 (arylamine N-acetyltransferase)	-1	yes
hCG2023709	Hs.260041	NBLA04196	unknown	-1	yes
hCG39942	Hs.519602	NME5	non-metastatic cells 5, protein expressed in (nucleoside-diphosphate kinase)	-1	yes
hCG1773669	Hs.443837	NPEPPS	aminopeptidase puromycin sensitive	-1	yes
hCG38343	Hs.434289	NUDT12	nudix (nucleoside diphosphate linked moiety X)-type motif 12	-1	yes
hCG15060	unknown	unknown	unknown	1	yes
hCG1640879	unknown	unknown	unknown	-1	yes
hCG1641046	unknown	unknown	unknown	1	yes
hCG1644511	unknown	unknown	unknown	1	yes
hCG1741622	unknown	unknown	unknown	1	yes
hCG1820421	Hs.534221	unknown	unknown	-1	yes
hCG1820527	Hs.318954	unknown	unknown	-1	yes
hCG1820575	unknown	unknown	unknown	-1	yes
hCG1984771	Hs.490371	unknown	unknown	-1	yes
hCG2000586	Hs.514356	unknown	unknown	-1	yes
hCG2041545	unknown	unknown	unknown	-1	yes
hCG25207	unknown	unknown	unknown	-1	yes
hCG23903	Hs.276878	NUP93	nucleoporin 93kDa	1	yes
hCG27262	Hs.498494	PCSK6	proprotein convertase subtilisin/kexin type 6	-1	yes
hCG17210	Hs.477352	PDIA5	protein disulfide isomerase family A, member 5	1	yes
hCG15722	Hs.470633	PDK1	pyruvate dehydrogenase kinase, isozyme 1	1	yes
hCG16590	Hs.483419	PHF15	PHD finger protein 15	-1	yes
hCG19458	Hs.259605	PIGV	phosphatidylinositol glycan, class V	-1	yes
hCG21046	Hs.480519	PLA2G12A	phospholipase A2, group XIIA	-1	yes
hCG38943	Hs.413111	PLCG2	phospholipase C, gamma 2 (phosphatidylinositol-specific)	1	yes
hCG38337	Hs.153310	PREX1	unknown	-1	yes
hCG2033722	Hs.323084	QTRT1	queuine tRNA-ribosyltransferase 1 (tRNA-guanine transglycosylase)	-1	yes
hCG37211	Hs.99528	RAB31	RAB31, member RAS oncogene family	-1	yes
hCG31814	Hs.301853	RAB34	RAB34, member RAS oncogene family	-1	yes
hCG32916	Hs.551518	RABEP1	rabaptin, RAB GTPase binding effector protein 1	-1	yes
hCG37201	Hs.16184	RAD17	RAD17 homolog (S. pombe)	-1	yes
hCG32915	Hs.567613	RIP	unknown	-1	yes
hCG29878	Hs.368996	RLN1	relaxin 1	-1	yes
hCG38221	Hs.282901	RNPC2	RNA-binding region (RNP1, RRM) containing 2	-1	yes
hCG17615	Hs.50282	RRAGB	Ras-related GTP binding B	-1	yes
hCG1732285	Hs.30868	RTN4R	reticulon 4 receptor	1	yes
hCG18389	Hs.380877	SGK3	serum/glucocorticoid regulated kinase family, member 3	-1	yes
hCG37816	Hs.19306	SIRT3	sirtuin (silent mating type information regulation 2 homolog) 3 (S. cerevisiae)	-1	yes
hCG18250	Hs.253305	SLA/LP	unknown	-1	yes
hCG27295	Hs.42645	SLC16A6	solute carrier family 16 (monocarboxylic acid transporters), member 6	-1	yes
hCG34450	Hs.549105	SLC26A1	solute carrier family 26 (sulfate transporter), member 1	1	yes
hCG39815	Hs.11729	SLC27A2	solute carrier family 27 (fatty acid transporter), member 2	-1	yes
hCG401268	Hs.473918	SLC37A1	solute carrier family 37 (glycerol-3-phosphate transporter), member 1	1	yes
hCG21815	Hs.463036	SLC45A1	solute carrier family 45, member 1	-1	yes
hCG1818271	Hs.525105	SLITRK6	SLIT and NTRK-like family, member 6	-1	yes
hCG1812863	Hs.534534	SMCR7	Smith-Magenis syndrome chromosome region, candidate 7	-1	yes
hCG36831	Hs.483200	SNX24	sorting nexing 24	-1	yes
hCG32982	Hs.461954	SRR	serine racemase	-1	yes
hCG40281	Hs.233160	STC2	stanniocalcin 2	-1	yes
hCG20077	Hs.88297	STK17B	serine/threonine kinase 17b (apoptosis-inducing)	1	yes
hCG1784573	Hs.88417	SUSD3	sushi domain containing 3	-1	yes
hCG39726	Hs.159799	THRAP2	thyroid hormone receptor associated protein 2	-1	yes
hCG38615	Hs.169333	TIGD6	tigger transposable element derived 6	-1	yes
hCG30306	Hs.514211	TMEM101	transmembrane protein 101	-1	yes
hCG1778327	Hs.448664	TMEM80	transmembrane protein 80	-1	yes
hCG1776592	Hs.446574	TMSB10	thymosin, beta 10	1	yes
hCG17860	Hs.567237	TRIM23	tripartite motif-containing 23	-1	yes
hCG40430	Hs.567704	TTBK2	tau tubulin kinase 2	-1	yes
hCG2024612	Hs.549236	TTC18	tetratricopeptide repeat domain 18	-1	yes
hCG27357	Hs.224152	TUBGCP3	tubulin, gamma complex associated protein 3	1	yes
hCG1812757	Hs.567352	TXNRD1	thioredoxin reductase 1	1	yes
hCG27600	Hs.304249	UGCG	UDP-glucose ceramide glucosyltransferase	-1	yes
hCG30690	Hs.168762	ULK2	unc-51-like kinase 2 (C. elegans)	-1	yes
hCG22091	Hs.481571	UQCRH	ubiquinol-cytochrome c reductase hinge protein	1	yes
hCG33186	Hs.507162	VPS37B	vacuolar protein sorting 37B (yeast)	1	yes
hCG29192	Hs.133331	WDR31	WD repeat domain 31	-1	yes
NM_052826	Hs.654815	WDR6	WD repeat domain 6	-1	yes
hCG17469	Hs.526735	ZMYND10	zinc finger, MYND-type containing 10	-1	yes
hCG1821182	Hs.263600	ZNF20	zinc finger protein 20 (KOX 13)	-1	yes
hCG2008714	Hs.399810	ZNF42	zinc finger protein 42 (myeloid-specific retinoic acid-responsive)	-1	yes
hCG29967	Hs.526665	ZNF627	zinc finger protein 627	-1	yes
R26_hCT1640858	unassigned	unknown	unknown	1	yes
