# Supplementary material for: In Silico Ascription of Gene Expression Differences to Tumor and Stromal Cells in a Model to Study Impact on Breast Cancer Outcome
Source: PLoS One. 2010 Nov 19;5(11):e14002. doi: 10.1371/journal.pone.0014002 (PMC2988804; doi:10.1371/journal.pone.0014002)
Supplement: Table S3 — DEGs under various assumptions of d. Lists of all DEGs found in the various weigthed analyses under different assumptions of the contribution of mRNA transcription from stroma. (0.10 MB XLS) [file pone.0014002.s004.xls]

## Sheet: 312DEGlist
Celera gene ID	Ensembl Gene ID	Unigene ID	Gene Symbol	Gene Name	SFA and TFA All values of d	SFA d=0.2	SFA d=0.4	SFA d=0.6	SFA d=0.8	SFA d=1	TFA d=0.2	TFA d=0.4	TFA d=0.6	TFA d=0.8	TFA d=1	UWA
AB065461	unknown	unknown	unknown	unknown	X									X
AK123974	ENSG00000188055	Hs.410970	MYL5	myosin, light polypeptide 5, regulatory	X	X					X	X	X	X	X
hCG14859	ENSG00000103274	Hs.81469	NUBP1	nucleotide binding protein 1 (MinD homolog, E. coli)	X		X		X				X	X
hCG14910	ENSG00000171490	Hs.401842	RSL1D1	ribosomal L1 domain containing 1	X							X	X	X
hCG15048	ENSG00000147642	Hs.390738	FLJ20366	unknown	X									X	X
hCG15060	unknown	unknown	unknown	unknown	X		X	X	X	X	X	X	X	X	X	X
hCG15365	unknown	Hs.485262	MTCH1	mitochondrial carrier homolog 1 (C. elegans)	X			X
hCG15560	ENSG00000188428	Hs.150837	MUTED	muted homolog (mouse)	X									X
hCG15679	ENSG00000108771	Hs.55918	LGP2	unknown	X	X
hCG15722	ENSG00000152256	Hs.470633	PDK1	pyruvate dehydrogenase kinase, isozyme 1	X	X	X	X	X		X	X	X			X
hCG15724	ENSG00000176476	Hs.460487	LOC112869	unknown	X	X	X	X	X	X	X	X	X	X	X	X
hCG15992	ENSG00000179388	Hs.534313	EGR3	early growth response 3	X	X		X	X	X
hCG16248	ENSG00000058063	Hs.478429	ATP11B	ATPase, Class VI, type 11B	X		X		X			X
hCG1639854	ENSG00000179862	Hs.355820	CITED4	Cbp/p300-interacting transactivator, with Glu/Asp-rich carboxy-terminal domain, 4	X							X				X
hCG1639863	ENSG00000163806	Hs.468018	PPP1CB	protein phosphatase 1, catalytic subunit, beta isoform	X							X
hCG1639912	ENSG00000145088	Hs.477325	EAF2	ELL associated factor 2	X						X	X		X		X
hCG1640727	ENSG00000140443	Hs.20573	IGF1R	insulin-like growth factor 1 receptor	X						X	X	X	X	X	X
hCG1640879	unknown	unknown	unknown	unknown	X						X		X	X	X	X
hCG1641046	unknown	unknown	unknown	unknown	X						X	X		X	X	X
hCG1641198	unknown	Hs.364045	LOC92270	unknown												X
hCG1641210	ENSG00000103121	Hs.388255	DC13	unknown	X		X	X	X		X	X	X	X	X	X
hCG1642202	ENSG00000096872	Hs.145402	IFT74	intraflagellar transport 74 homolog (Chlamydomonas)	X	X	X	X	X	X	X	X	X	X	X	X
hCG1642286	ENSG00000169122	Hs.154652	C8orf72	chromosome 8 open reading frame 72	X	X	X	X			X	X	X	X	X	X
hCG1642576	ENSG00000182954	unknown	unknown	unknown	X						X	X	X	X	X
hCG1643995	ENSG00000137494	Hs.567839	ANKRD42	ankyrin repeat domain 42	X					X
hCG1644459	ENSG00000181751	Hs.482976	LOC90355	unknown	X						X	X	X	X	X	X
hCG1644511	ENSG00000174440	unknown	unknown	unknown	X		X				X	X	X			X
hCG1644619	ENSG00000123514	Hs.551627	LOC442245	unknown	X									X	X
hCG1644672	ENSG00000186496	Hs.351005	ZNF396	zinc finger protein 396	X		X	X				X	X
hCG1645372	ENSG00000171124	Hs.169238	FUT3	fucosyltransferase 3 (galactoside 3(4)-L-fucosyltransferase, Lewis blood group included)	X						X	X			X
hCG1646502	ENSG00000120262	Hs.130239	C6orf97	chromosome 6 open reading frame 97	X									X	X
hCG16486	ENSG00000070770	Hs.82201	CSNK2A2	casein kinase 2, alpha prime polypeptide	X							X
hCG16488	ENSG00000140854	Hs.275675	KATNB1	katanin p80 (WD repeat containing) subunit B 1	X						X	X	X	X	X	X
hCG16493	ENSG00000103005	Hs.408702	FLJ13154	unknown	X	X	X	X	X	X	X	X	X	X	X	X
hCG16498	ENSG00000005194	Hs.4900	CIAPIN1	cytokine induced apoptosis inhibitor 1	X							X			X
hCG16569	ENSG00000128656	Hs.380138	CHN1	chimerin (chimaerin) 1	X			X
hCG16590	ENSG00000043143	Hs.483419	PHF15	PHD finger protein 15	X		X		X	X		X		X	X	X
hCG1660205	ENSG00000103599	Hs.444535	IQCH	IQ motif containing H	X	X	X
hCG16638	ENSG00000103343	Hs.155204	ZNF174	zinc finger protein 174	X				X			X	X	X
hCG16805	ENSG00000010818	Hs.510172	HIVEP2	human immunodeficiency virus type I enhancer binding protein 2	X		X		X
hCG17158	unknown	Hs.131226	BNIP3L	BCL2/adenovirus E1B 19kDa interacting protein 3-like	X								X	X	X
hCG17210	ENSG00000065485	Hs.477352	PDIA5	protein disulfide isomerase family A, member 5	X	X		X	X	X	X	X				X
hCG172494	ENSG00000173875	Hs.567748	FLJ90396	unknown	X						X	X	X	X	X
hCG172497	ENSG00000132004	Hs.515154	FBXW9	F-box and WD-40 domain protein 9	X						X	X	X	X	X	X
hCG172499	ENSG00000123154	Hs.334626	MORG1	unknown	X		X				X	X	X	X		X
hCG17268	ENSG00000106571	Hs.199338	GLI3	GLI-Kruppel family member GLI3 (Greig cephalopolysyndactyly syndrome)	X							X		X
hCG1732285	ENSG00000040608	Hs.30868	RTN4R	reticulon 4 receptor	X						X	X	X	X	X	X
hCG1739139	ENSG00000127423	Hs.149305	C1orf135	chromosome 1 open reading frame 135	X										X
hCG1739246	ENSG00000179163	Hs.370858	FUCA1	fucosidase, alpha-L- 1, tissue	X							X	X	X	X
hCG1740870	unknown	unknown	unknown	unknown	X										X
hCG1741622	unknown	unknown	unknown	unknown	X						X	X	X	X	X	X
hCG1742332	ENSG00000107020	Hs.534185	C9orf46	chromosome 9 open reading frame 46	X							X
hCG17469	ENSG00000004838	Hs.526735	ZMYND10	zinc finger, MYND-type containing 10	X	X	X	X	X	X	X	X	X	X	X	X
hCG1747792	unknown	unknown	unknown	unknown	X									X
hCG17615	ENSG00000083750	Hs.50282	RRAGB	Ras-related GTP binding B	X		X				X	X	X	X	X	X
hCG17648	ENSG00000124541	Hs.309231	C6orf153	chromosome 6 open reading frame 153	X						X	X	X			X
hCG1770716	ENSG00000149927	Hs.355281	DOC2A	double C2-like domains, alpha	X	X	X	X	X	X	X	X	X	X		X
hCG1771494	unknown	Hs.189690	ZNF21	zinc finger protein 21 (KOX 14)	X										X
hCG17719	ENSG00000011426	Hs.62180	ANLN	anillin, actin binding protein (scraps homolog, Drosophila)	X						X	X
hCG1773669	ENSG00000141279	Hs.443837	NPEPPS	aminopeptidase puromycin sensitive	X	X	X		X	X	X	X	X	X	X	X
hCG1774990	unknown	unknown	unknown	unknown	X										X
hCG1776475	ENSG00000141682	Hs.96	PMAIP1	phorbol-12-myristate-13-acetate-induced protein 1	X	X
hCG1776592	ENSG00000034510	Hs.446574|Hs.530436	TMSB10	thymosin, beta 10	X	X		X	X	X	X	X	X	X	X	X
hCG1776955	ENSG00000171962	Hs.528889	LRRC48	leucine rich repeat containing 48	X		X		X		X	X		X	X	X
hCG1778228	ENSG00000088726	Hs.475502	TMEM40	transmembrane protein 40	X						X	X		X	X
hCG1778327	ENSG00000177042	Hs.448664	TMEM80	transmembrane protein 80	X						X	X				X
hCG1778763	ENSG00000143409	Hs.3346	FAM63A	family with sequence similarity 63, member A	X		X					X	X	X	X	X
hCG1781685	ENSG00000196177	Hs.81934	ACADSB	acyl-Coenzyme A dehydrogenase, short/branched chain	X	X	X	X	X	X	X	X	X	X	X	X
hCG1784339	unknown	unknown	unknown	unknown	X						X	X		X	X
hCG1784347	ENSG00000138092	Hs.567575	MGC11266	unknown	X							X
hCG1784573	ENSG00000157303	Hs.88417	SUSD3	sushi domain containing 3	X	X		X	X	X	X	X	X	X	X	X
hCG1785265	ENSG00000181830	Hs.12211	SLC35C1	solute carrier family 35, member C1	X							X	X	X	X
hCG1785673	ENSG00000179476	Hs.82098	C14orf28	chromosome 14 open reading frame 28	X										X
hCG17859	ENSG00000112851	Hs.519346	ERBB2IP	erbb2 interacting protein	X							X	X	X	X	X
hCG17860	ENSG00000113595	Hs.567237	TRIM23	tripartite motif-containing 23	X							X	X	X	X	X
hCG1786667	ENSG00000166780	Hs.460095	C16orf45	chromosome 16 open reading frame 45	X									X
hCG1786715	ENSG00000179523	Hs.153400	unknown	unknown	X									X
hCG1787551	ENSG00000197467	Hs.211933	COL13A1	collagen, type XIII, alpha 1	X						X			X		X
hCG1788520	ENSG00000196826	Hs.306478	ZNF709	zinc finger protein 709	X							X	X
hCG1789874	unknown	unknown	unknown	unknown	X									X	X
hCG1793014	unknown	Hs.380689	LOC554226	unknown	X				X
hCG1794564	ENSG00000180777	Hs.567889	ANKRD30B	ankyrin repeat domain 30B	X	X		X	X	X	X	X	X	X	X	X
hCG1798356	ENSG00000184474	Hs.20573	MGC18216	unknown	X		X				X	X	X	X	X	X
hCG1809076	ENSG00000184943|ENSG00000172965	Hs.446688	MGC4677|LOC541471	unknown	X						X	X				X
hCG1810940	ENSG00000088970	Hs.187635	C20orf19	chromosome 20 open reading frame 19	X								X
hCG1811016	ENSG00000166167	Hs.500812	BTRC	beta-transducin repeat containing	X					X	X	X	X	X	X	X
hCG1811078	ENSG00000064393	Hs.397465	HIPK2	homeodomain interacting protein kinase 2	X							X			X
hCG1811142	unknown	Hs.335239	ANKRD28	ankyrin repeat domain 28	X						X	X	X	X	X	X
hCG1811238	ENSG00000087448	Hs.505104	KLHDC5	kelch domain containing 5	X	X		X		X	X	X	X	X	X	X
hCG1811611	ENSG00000153250	Hs.470412|Hs.567330	RBMS1	RNA binding motif, single stranded interacting protein 1	X		X	X	X
hCG1811630	ENSG00000091831	Hs.208124	ESR1	estrogen receptor 1	X	X	X	X		X	X	X	X	X	X	X
hCG1811826	ENSG00000171241	Hs.123253	SHCBP1	SHC SH2-domain binding protein 1	X							X	X	X	X
hCG1811947	ENSG00000108100	Hs.14745	C10orf9	chromosome 10 open reading frame 9	X	X	X	X	X	X	X	X	X	X	X	X
hCG1812757	ENSG00000198431	Hs.567352	TXNRD1	thioredoxin reductase 1	X	X	X	X		X	X	X	X	X	X	X
hCG1812863	ENSG00000177427	Hs.534534	SMCR7	Smith-Magenis syndrome chromosome region, candidate 7	X		X	X		X	X	X	X			X
hCG1812926	ENSG00000165113	Hs.522255	GKAP1	G kinase anchoring protein 1												X
hCG1816917	unknown	Hs.380738	unknown	unknown	X									X
hCG1817975	ENSG00000065621	Hs.203634	GSTO2	glutathione S-transferase omega 2	X	X	X	X	X	X	X	X	X	X	X	X
hCG1818271	ENSG00000184564	Hs.525105	SLITRK6	SLIT and NTRK-like family, member 6	X	X	X	X	X	X	X	X	X	X	X	X
hCG1820356	unknown	unknown	unknown	unknown	X							X
hCG1820421	unknown	Hs.534221	unknown	unknown												X
hCG1820468	unknown	Hs.164595	CDRT4	CMT1A duplicated region transcript 4	X	X	X	X		X	X	X	X	X	X	X
hCG1820527	unknown	Hs.318954|Hs.21380	unknown	unknown	X	X	X		X	X	X	X	X	X	X	X
hCG1820572	unknown	unknown	unknown	unknown	X							X		X
hCG1820575	unknown	unknown	unknown	unknown	X						X	X		X		X
hCG1820648	unknown	unknown	unknown	unknown	X						X	X
hCG1821182	ENSG00000132010	Hs.263600	ZNF20	zinc finger protein 20 (KOX 13)	X	X	X	X	X	X	X	X	X	X	X	X
hCG18250	ENSG00000109618	Hs.253305	SLA/LP	unknown	X						X	X	X	X	X	X
hCG18336	ENSG00000164047	Hs.51120	CAMP	cathelicidin antimicrobial peptide	X							X	X	X	X	X
hCG18389	ENSG00000104205	Hs.380877	SGK3	serum/glucocorticoid regulated kinase family, member 3	X						X	X		X	X	X
hCG18431	ENSG00000106268	Hs.534331	NUDT1	nudix (nucleoside diphosphate linked moiety X)-type motif 1	X									X
hCG18437	ENSG00000136295	Hs.440899	TTYH3	tweety homolog 3 (Drosophila)	X									X
hCG19458	ENSG00000060642	Hs.259605	PIGV	phosphatidylinositol glycan, class V	X		X	X			X					X
hCG19656	ENSG00000181788	Hs.477959	SIAH2	seven in absentia homolog 2 (Drosophila)	X						X	X
hCG19719	ENSG00000141698	Hs.237536	NT5C3L	5'-nucleotidase, cytosolic III-like	X						X			X
hCG1981421	ENSG00000164615	Hs.529846	CAMLG	calcium modulating ligand	X	X	X		X		X	X	X	X		X
hCG1981889	ENSG00000131781	Hs.303476	FMO5	flavin containing monooxygenase 5	X	X	X	X	X	X	X	X	X			X
hCG1982388	ENSG00000131503	Hs.434219	MASK-BP3|ANKHD1	ankyrin repeat and KH domain containing 1	X						X			X	X	X
hCG1983413	ENSG00000108641	Hs.462445	EPPB9	unknown	X		X			X
hCG1983956	ENSG00000142102	Hs.353181	ATHL1	ATH1, acid trehalase-like 1 (yeast)	X						X	X		X		X
hCG19840	ENSG00000102312	Hs.386453	PORCN	porcupine homolog (Drosophila)	X							X		X
hCG1984771	unknown	Hs.490371	unknown	unknown	X		X		X		X	X	X	X	X	X
hCG1984779	ENSG00000153406	Hs.288969	HSCARG	unknown	X		X		X		X	X	X	X
hCG1986111	ENSG00000127804	Hs.513862	METT10D	methyltransferase 10 domain containing	X						X		X		X	X
hCG1989946	unknown	Hs.311208	LOC146443	unknown	X										X
hCG1990052	ENSG00000115163	Hs.1594	CENPA	centromere protein A, 17kDa	X						X	X	X	X		X
hCG1991532	ENSG00000129204	Hs.448851	USP6	ubiquitin specific peptidase 6 (Tre-2 oncogene)	X						X	X		X	X
hCG1991798	unknown	Hs.130836	LOC256273	unknown	X	X		X	X			X	X	X		X
hCG1993892	unknown	unknown	FLJ23403	hypotethical protein FLJ23403	X	X					X	X	X	X
hCG1994286	unknown	unknown	LOC441582	unknown	X									X	X
hCG1994921	ENSG00000196639	Hs.1570	HRH1	histamine receptor H1	X							X
hCG1995522	ENSG00000197408	Hs.1360	CYP2B6	cytochrome P450, family 2, subfamily B, polypeptide 6	X			X	X	X						X
hCG1999664	ENSG00000137309	Hs.518805	HMGA1	high mobility group AT-hook 1	X									X
hCG2000584	ENSG00000153944	Hs.134470	MSI2	musashi homolog 2 (Drosophila)	X				X		X	X	X	X	X	X
hCG2000586	unknown	Hs.514356	unknown	unknown	X						X	X	X	X	X	X
hCG2001363	ENSG00000196605	Hs.528365	FLJ14959	unknown	X							X			X
hCG2001992	ENSG00000186301|ENSG00000173531	Hs.512587	MST1	macrophage stimulating 1 (hepatocyte growth factor-like)	X							X		X
hCG2002898	ENSG00000134352	Hs.532082	IL6ST	interleukin 6 signal transducer (gp130, oncostatin M receptor)	X	X	X	X	X	X	X	X	X	X	X	X
hCG2004088	unknown	unknown	LOC440503	unknown	X	X	X	X	X	X	X	X	X	X	X	X
hCG2004402	ENSG00000128915	Hs.200943	NARG2	NMDA receptor regulated 2	X	X	X	X	X	X	X	X	X	X	X	X
hCG20059	ENSG00000100628	Hs.510327	ASB2	ankyrin repeat and SOCS box-containing 2	X							X
hCG2005965	ENSG00000166783	Hs.173524	LKAP	unknown	X							X		X	X	X
hCG2007005	ENSG00000167173	Hs.17936	C15orf39	chromosome 15 open reading frame 39	X				X	X	X	X	X	X	X	X
hCG2007494	ENSG00000108773	Hs.463045	GCN5L2	GCN5 general control of amino-acid synthesis 5-like 2 (yeast)	X				X		X
hCG20077	ENSG00000081320	Hs.88297	STK17B	serine/threonine kinase 17b (apoptosis-inducing)	X	X	X	X	X	X	X	X	X	X	X	X
hCG2007908	unknown	Hs.290347	LOC440916	unknown	X						X	X	X	X	X	X
hCG2008714	ENSG00000099326	Hs.399810	ZNF42	zinc finger protein 42 (myeloid-specific retinoic acid-responsive)	X										X	X
hCG2009955	ENSG00000172115	Hs.437060	CYCS	cytochrome c, somatic	X							X	X
hCG2012284	ENSG00000178568	Hs.390729	ERBB4	v-erb-a erythroblastic leukemia viral oncogene homolog 4 (avian)	X								X	X	X
hCG2013343	ENSG00000173744	Hs.352962	HRB	HIV-1 Rev binding protein	X	X		X				X				X
hCG2014575	ENSG00000165819	Hs.168799	METTL3	methyltransferase like 3	X							X	X	X	X	X
hCG2014706	ENSG00000092203	Hs.168799|Hs.555910	C14orf92	chromosome 14 open reading frame 92	X							X	X	X	X	X
hCG2017606	ENSG00000086475	Hs.124027	SEPHS1	selenophosphate synthetase 1	X							X
hCG2020467	ENSG00000141447	Hs.370725	OSBPL1A	oxysterol binding protein-like 1A	X							X
hCG2022373	ENSG00000163864	Hs.208673	NMNAT3	nicotinamide nucleotide adenylyltransferase 3	X									X
hCG2023709	ENSG00000127995	Hs.260041	NBLA04196	unknown	X		X	X	X	X	X	X	X	X	X	X
hCG2024612	ENSG00000156042	Hs.549236	TTC18	tetratricopeptide repeat domain 18	X	X	X	X	X		X	X	X	X	X	X
hCG2025279	ENSG00000163362	Hs.518997	C1orf106	chromosome 1 open reading frame 106	X						X	X	X	X	X	X
hCG2026642	ENSG00000109452	Hs.480837	INPP4B	inositol polyphosphate-4-phosphatase, type II, 105kDa	X										X
hCG2028477	ENSG00000126775	Hs.414809	KIAA0831	KIAA0831	X							X	X	X	X
hCG2030503	unknown	Hs.486401	C6orf173	chromosome 6 open reading frame 173	X	X	X	X			X	X	X	X	X	X
hCG2033722	ENSG00000129348	Hs.323084|Hs.3745	QTRT1	queuine tRNA-ribosyltransferase 1 (tRNA-guanine transglycosylase)	X	X			X		X	X	X			X
hCG2033819	ENSG00000168778	Hs.167165	FLJ12975	unknown	X						X	X	X	X	X	X
hCG2036821	ENSG00000196757	Hs.528486	ZNF700	zinc finger protein 700	X							X	X	X	X
hCG2038724	unknown	Hs.441601	FLJ42957	unknown	X	X	X	X	X	X	X	X	X	X	X	X
hCG2039124	ENSG00000168399	Hs.1802	HLA-DOB	major histocompatibility complex, class II, DO beta	X		X			X		X				X
hCG2039160	unknown	Hs.12422	LOC400768	unknown	X						X			X	X	X
hCG2039397	ENSG00000183044	Hs.336768	ABAT	4-aminobutyrate aminotransferase	X	X	X	X	X	X	X	X	X	X	X	X
hCG2039549	ENSG00000196136	Hs.534293	SERPINA3	serpin peptidase inhibitor, clade A (alpha-1 antiproteinase, antitrypsin), member 3	X							X		X
hCG2039616	ENSG00000111554	Hs.171265	MDM1	Mdm4, transformed 3T3 cell double minute 1, p53 binding protein (mouse)	X						X	X	X	X	X
hCG2039651	ENSG00000100931	Hs.220963|Hs.279761	CHMP4A|MGC5987	chromatin modifying protein 4A	X							X				X
hCG2039988	unknown	Hs.483329	KIAA1961	unknown	X							X	X	X	X	X
hCG2040041	unknown	Hs.499607	LOC400566	unknown	X	X			X			X		X		X
hCG2040493	unknown	Hs.571734	unknown	unknown	X						X	X	X	X
hCG2040694	unknown	unknown	unknown	unknown	X							X	X	X	X
hCG2040979	unknown	unknown	unknown	unknown	X					X		X
hCG2041363	unknown	unknown	unknown	unknown	X							X
hCG2041406	unknown	Hs.569361	C14orf167	chromosome 14 open reading frame 167	X						X	X	X	X	X	X
hCG2041545	unknown	unknown	unknown	unknown	X	X	X		X	X	X	X		X		X
hCG2042025	unknown	unknown	unknown	unknown	X				X	X
hCG2042835	ENSG00000197593	Hs.473495	RP4-692D3.1	unknown	X	X	X		X	X	X			X
hCG2042994	ENSG00000165118	Hs.208914	C9orf64	chromosome 9 open reading frame 64	X						X			X	X
hCG20749	ENSG00000100532	Hs.59106	CGRRF1	cell growth regulator with ring finger domain 1	X								X	X
hCG20875	ENSG00000185246	Hs.274337	PRPF39	PRP39 pre-mRNA processing factor 39 homolog (yeast)	X						X	X	X	X	X
hCG21046	ENSG00000123739	Hs.480519	PLA2G12A	phospholipase A2, group XIIA	X						X	X	X	X	X	X
hCG21146	ENSG00000103490	Hs.499094	PYCARD	PYD and CARD domain containing	X	X	X			X
hCG21166	ENSG00000196118	Hs.65735	LOC90835	unknown	X	X	X	X	X	X	X	X	X	X	X	X
hCG21575	ENSG00000099622	Hs.501309	CIRBP	cold inducible RNA binding protein	X	X	X	X	X		X	X	X	X	X	X
hCG21677	ENSG00000089091	Hs.472225	C20orf12	chromosome 20 open reading frame 12	X			X		X
hCG21731	ENSG00000150995	Hs.567295	ITPR1	inositol 1,4,5-triphosphate receptor, type 1	X									X
hCG21815	ENSG00000162426	Hs.463036	SLC45A1	solute carrier family 45, member 1	X					X	X	X				X
unknown	unknown	Hs.481571	UQCRH	ubiquinol-cytochrome c reductase hinge protein	X							X				X
hCG22120	ENSG00000126777	Hs.509414	KTN1|PDIA6	kinectin 1 (kinesin receptor)|protein disulfide isomerase family A, member 6	X										X
hCG22265	ENSG00000100577	Hs.26403	GSTZ1	glutathione transferase zeta 1 (maleylacetoacetate isomerase)	X				X			X			X	X
hCG22521	ENSG00000166949	Hs.555881	SMAD3	SMAD, mothers against DPP homolog 3 (Drosophila)	X			X
hCG22801	ENSG00000006831	Hs.371642	ADIPOR2	adiponectin receptor 2	X								X	X	X	X
hCG22842	ENSG00000143971	Hs.353022	ETAA16	unknown	X								X	X	X	X
hCG22843	ENSG00000148513	Hs.373787	ANKRD30A	ankyrin repeat domain 30A	X										X
hCG22886	ENSG00000196405	Hs.125867	EVL	Enah/Vasp-like	X						X	X		X	X
hCG23090	ENSG00000150867	Hs.499029	PIP5K2A	phosphatidylinositol-4-phosphate 5-kinase, type II, alpha	X	X	X	X	X	X		X
hCG23314	ENSG00000165879	Hs.126057	FRAT1	frequently rearranged in advanced T-cell lymphomas	X										X
hCG23493	ENSG00000127663	Hs.371013	JMJD2B	jumonji domain containing 2B	X									X	X
hCG23893	ENSG00000175356	Hs.523468	SCUBE2	signal peptide, CUB domain, EGF-like 2	X							X	X	X	X
hCG23903	ENSG00000102900	Hs.276878	NUP93	nucleoporin 93kDa	X	X			X	X						X
hCG23968	ENSG00000090661	Hs.515111	LASS4	LAG1 longevity assurance homolog 4 (S. cerevisiae)	X		X
hCG23989	ENSG00000148926	Hs.441047	ADM	adrenomedullin	X	X	X		X
hCG24286	ENSG00000166974	Hs.532824	MAPRE2	microtubule-associated protein, RP/EB family, member 2	X	X	X				X	X	X	X	X
hCG24787	ENSG00000111731	Hs.271014	KIAA0528	unknown	X						X		X	X	X	X
hCG24976	ENSG00000135423	Hs.212606	GLS2	glutaminase 2 (liver, mitochondrial)	X						X	X	X	X		X
hCG25021	ENSG00000168350	unknown	DEGS2	degenerative spermatocyte homolog 2, lipid desaturase (Drosophila)	X							X	X	X
hCG25207	unknown	unknown	unknown	unknown	X						X	X	X	X	X	X
hCG25371	unknown	Hs.568229	LOC440567	unknown	X							X		X	X	X
hCG25605	ENSG00000105220	Hs.466471	GPI	glucose phosphate isomerase												X
hCG25653	unknown	unknown	unknown	unknown	X						X			X	X
hCG26669	ENSG00000115091	Hs.433512	ACTR3	ARP3 actin-related protein 3 homolog (yeast)	X							X		X
hCG27262	ENSG00000140479	Hs.498494	PCSK6	proprotein convertase subtilisin/kexin type 6	X			X		X	X	X	X	X		X
hCG27295	ENSG00000108932	Hs.42645	SLC16A6	solute carrier family 16 (monocarboxylic acid transporters), member 6	X	X	X	X	X	X	X	X	X	X	X	X
hCG27357	ENSG00000126216	Hs.224152	TUBGCP3	tubulin, gamma complex associated protein 3	X	X			X		X	X	X	X	X	X
hCG27553	ENSG00000115590	Hs.25333	IL1R2	interleukin 1 receptor, type II	X							X		X
hCG27600	ENSG00000148154	Hs.304249	UGCG	UDP-glucose ceramide glucosyltransferase	X	X					X	X	X	X	X	X
hCG27610	ENSG00000164128	Hs.519057	NPY1R	neuropeptide Y receptor Y1	X										X
hCG27664	ENSG00000186868	Hs.101174	MAPT	microtubule-associated protein tau	X						X			X		X
hCG27691	ENSG00000111269	Hs.13313	CREBL2	cAMP responsive element binding protein-like 2	X						X	X	X	X	X	X
hCG27732	ENSG00000136068	Hs.476448	FLNB	filamin B, beta (actin binding protein 278)	X							X	X	X	X	X
hCG27935	ENSG00000196191|ENSG00000188554	Hs.277721|Hs.568154|Hs.546264	NBR1	neighbor of BRCA1 gene 1	X	X			X
hCG27961	ENSG00000197933	Hs.142167	HSZFP36	unknown	X							X
hCG28073	ENSG00000168517	Hs.56382	HEXIM2	hexamthylene bis-acetamide inducible 2	X		X	X				X				X
hCG28074	ENSG00000181513	Hs.110298	ACBD4	acyl-Coenzyme A binding domain containing 4	X	X	X	X	X	X	X	X	X	X	X	X
hCG28077	ENSG00000172379	Hs.459070	ARNT2	aryl-hydrocarbon receptor nuclear translocator 2	X		X	X	X	X	X	X	X	X	X	X
hCG28093	ENSG00000109738	Hs.32973	GLRB	glycine receptor, beta	X						X	X	X	X	X	X
hCG28235	ENSG00000167131	Hs.514222	LOC388389	unknown	X	X			X	X	X	X	X	X		X
hCG28250	ENSG00000171428	Hs.155956	NAT1	N-acetyltransferase 1 (arylamine N-acetyltransferase)	X	X	X	X	X	X	X	X	X	X	X	X
hCG28461	ENSG00000141337	Hs.437249	KIAA1001	unknown	X	X	X			X
hCG28572	ENSG00000141527	Hs.550529	CARD14	caspase recruitment domain family, member 14	X						X	X		X	X	X
hCG28738	ENSG00000160345	Hs.414028	C9orf116	chromosome 9 open reading frame 116	X	X	X		X	X	X	X	X	X		X
hCG28838	ENSG00000067955	Hs.460988	CBFB	core-binding factor, beta subunit	X						X	X	X	X	X
hCG29118	unknown	unknown	unknown	unknown	X			X		X	X
hCG29192	ENSG00000148225	Hs.133331	WDR31	WD repeat domain 31	X						X	X	X	X	X	X
hCG29365	ENSG00000141294	Hs.130767	LRRC46	leucine rich repeat containing 46	X	X	X	X	X	X	X	X	X	X		X
hCG29639	ENSG00000167107	Hs.288959	FLJ20920	unknown	X							X
hCG29878	ENSG00000107018	Hs.368996	RLN1	relaxin 1	X							X	X	X	X	X
hCG29967	ENSG00000198551	Hs.526665	ZNF627	zinc finger protein 627	X	X	X		X	X	X	X	X	X	X	X
hCG30306	ENSG00000091947	Hs.514211	TMEM101	transmembrane protein 101	X							X	X	X		X
hCG30690	ENSG00000083290	Hs.168762	ULK2	unc-51-like kinase 2 (C. elegans)	X	X	X	X	X		X	X	X	X	X	X
hCG31814	ENSG00000109113	Hs.301853	RAB34	RAB34, member RAS oncogene family												X
hCG32055	ENSG00000104522	Hs.404119	TSTA3	tissue specific transplantation antigen P35B	X						X
hCG32380	ENSG00000118513	Hs.531941	MYB	v-myb myeloblastosis viral oncogene homolog (avian)	X	X	X	X	X	X	X	X	X	X	X	X
hCG32498	ENSG00000167699	Hs.279061	C17orf25	chromosome 17 open reading frame 25	X						X	X		X	X	X
hCG32518	ENSG00000136883	Hs.28149	KIF12	kinesin family member 12												X
hCG32785	ENSG00000143815	Hs.435166	LBR	lamin B receptor	X	X	X	X	X	X	X	X	X	X	X	X
hCG32860	ENSG00000108176	Hs.260720	DNAJC12	DnaJ (Hsp40) homolog, subfamily C, member 12	X	X	X	X	X	X	X	X	X	X	X	X
hCG32915	ENSG00000129197	Hs.567613	RIP	unknown	X						X	X	X	X	X	X
hCG32916	ENSG00000029725	Hs.551518	RABEP1	rabaptin, RAB GTPase binding effector protein 1	X	X	X	X	X		X	X	X	X	X	X
hCG32982	ENSG00000167720	Hs.461954	SRR	serine racemase	X						X	X		X	X	X
hCG33186	ENSG00000139722	Hs.507162	VPS37B	vacuolar protein sorting 37B (yeast)	X						X	X	X	X		X
hCG33207	ENSG00000167740	Hs.513871	MGC32124	unknown	X	X	X	X	X		X	X	X	X	X	X
hCG33379	ENSG00000121058	Hs.532795	COIL	coilin	X						X			X	X
hCG33395	ENSG00000157193	Hs.280387	LRP8	low density lipoprotein receptor-related protein 8, apolipoprotein e receptor	X	X	X	X	X	X	X	X	X	X	X	X
hCG33450	ENSG00000135930	Hs.292026	EIF4E2	eukaryotic translation initiation factor 4E member 2	X									X
hCG34450	ENSG00000145217	Hs.549105	SLC26A1	solute carrier family 26 (sulfate transporter), member 1	X							X	X	X	X	X
hCG36824	ENSG00000153140	Hs.128073	CETN3	centrin, EF-hand protein, 3 (CDC31 homolog, yeast)	X						X					X
hCG36831	ENSG00000064652	Hs.483200	SNX24	sorting nexing 24	X	X	X	X		X	X	X		X		X
hCG36962	ENSG00000196085	Hs.356467|Hs.580650	MGC2747	unknown	X					X	X		X			X
hCG36976	ENSG00000072571	Hs.72550	HMMR	hyaluronan-mediated motility receptor (RHAMM)	X									X
hCG36993	ENSG00000131507	Hs.9788	NDFIP1	Nedd4 family interacting protein 1	X		X	X	X	X		X	X	X
hCG37051	unknown	Hs.131776	PGPEP1	pyroglutamyl-peptidase I	X	X
hCG37201	ENSG00000152942	Hs.16184	RAD17	RAD17 homolog (S. pombe)	X							X		X		X
hCG37211	ENSG00000168461	Hs.99528	RAB31	RAB31, member RAS oncogene family	X						X	X	X	X	X	X
hCG37663	ENSG00000053501	Hs.16187	MDS032	unknown	X							X		X		X
hCG37683	ENSG00000117305	Hs.533444	HMGCL	3-hydroxymethyl-3-methylglutaryl-Coenzyme A lyase (hydroxymethylglutaricaciduria)	X						X
hCG37754	ENSG00000101773	Hs.546282	RBBP8	retinoblastoma binding protein 8	X						X	X	X
hCG37816	ENSG00000142082	Hs.19306	SIRT3	sirtuin (silent mating type information regulation 2 homolog) 3 (S. cerevisiae)	X			X	X		X	X	X	X	X	X
hCG37847	ENSG00000164331	Hs.239154	ANKRA2	ankyrin repeat, family A (RFXANK-like), 2	X	X		X	X	X	X	X	X	X	X	X
hCG38221	ENSG00000131051	Hs.282901	RNPC2	RNA-binding region (RNP1, RRM) containing 2	X				X		X	X	X	X	X	X
hCG38240	ENSG00000092068	Hs.22891	SLC7A8	solute carrier family 7 (cationic amino acid transporter, y+ system), member 8	X						X	X	X	X	X
hCG38337	ENSG00000124126	Hs.153310	PREX1	unknown	X							X	X		X	X
hCG38343	ENSG00000112874	Hs.434289	NUDT12	nudix (nucleoside diphosphate linked moiety X)-type motif 12	X	X	X	X	X	X	X	X	X	X	X	X
hCG38475	ENSG00000135698	Hs.344400	MPHOSPH6	M-phase phosphoprotein 6	X	X	X	X		X	X	X	X	X	X	X
hCG38615	ENSG00000164296	Hs.169333	TIGD6	tigger transposable element derived 6	X	X	X	X	X	X	X	X	X	X	X	X
hCG38728	ENSG00000109436	Hs.480819	KIAA0882	unknown	X									X	X
hCG38943	ENSG00000197943	Hs.413111	PLCG2	phospholipase C, gamma 2 (phosphatidylinositol-specific)	X		X	X		X	X					X
hCG38955	ENSG00000128928	Hs.513646	IVD	isovaleryl Coenzyme A dehydrogenase	X	X	X	X	X	X	X	X	X	X		X
hCG39254	ENSG00000088836	Hs.105607	SLC4A11	solute carrier family 4, sodium bicarbonate transporter-like, member 11	X			X				X	X	X	X
hCG39276	unknown	unknown	unknown	unknown	X			X					X		X
hCG39308	ENSG00000130193	Hs.368402	C8orf55	chromosome 8 open reading frame 55	X	X	X			X	X	X	X	X		X
hCG39393	ENSG00000143457	Hs.203699	GOLPH3L	golgi phosphoprotein 3-like	X		X
hCG39533	ENSG00000138180	Hs.14559	CEP55	centrosomal protein 55kDa	X						X	X				X
hCG39608	ENSG00000145723	Hs.24088	FLJ20125	unknown	X									X
hCG39726	ENSG00000123066	Hs.159799	THRAP2	thyroid hormone receptor associated protein 2	X						X	X		X		X
hCG39796	ENSG00000103187	Hs.289092	COTL1	coactosin-like 1 (Dictyostelium)	X
hCG39815	ENSG00000140284	Hs.11729	SLC27A2	solute carrier family 27 (fatty acid transporter), member 2	X						X	X	X	X	X	X
hCG39927	ENSG00000162639	Hs.7962	C1orf59	chromosome 1 open reading frame 59	X			X			X	X		X		X
hCG39941	ENSG00000112983	Hs.519337	BRD8	bromodomain containing 8	X									X
hCG39942	ENSG00000112981	Hs.519602	NME5	non-metastatic cells 5, protein expressed in (nucleoside-diphosphate kinase)	X	X		X	X		X	X	X	X	X	X
hCG39992	ENSG00000173947	Hs.172510	C1orf88	chromosome 1 open reading frame 88	X				X
hCG401238	unknown	Hs.439309	TMPRSS2	transmembrane protease, serine 2	X						X		X	X
hCG401268	ENSG00000160190	Hs.473918	SLC37A1	solute carrier family 37 (glycerol-3-phosphate transporter), member 1	X						X	X	X	X	X	X
hCG40190	ENSG00000157379	Hs.348350	DHRS1	dehydrogenase/reductase (SDR family) member 1	X						X				X	X
hCG40198	ENSG00000100938	Hs.368855	GMPR2	guanosine monophosphate reductase 2	X						X	X	X	X	X	X
hCG40281	ENSG00000113739	Hs.233160	STC2	stanniocalcin 2	X						X	X	X	X	X	X
hCG40430	ENSG00000128881	Hs.567704	TTBK2	tau tubulin kinase 2	X	X	X		X	X	X	X	X	X	X	X
hCG40627	ENSG00000135174	Hs.186649	LOC54103	unknown	X						X	X	X			X
hCG41131	ENSG00000145919	Hs.425091	FAM44B	family with sequence similarity 44, member B	X							X		X	X
hCG41234	ENSG00000179912	Hs.443673	KIAA1002	unknown	X									X
hCG41396	ENSG00000171953	Hs.13434	ATPAF2	ATP synthase mitochondrial F1 complex assembly factor 2	X							X
hCG41421	ENSG00000154473	Hs.418533	BUB3	BUB3 budding uninhibited by benzimidazoles 3 homolog (yeast)	X	X	X	X			X	X	X	X		X
hCG41795	ENSG00000075275	Hs.252387	CELSR1	cadherin, EGF LAG seven-pass G-type receptor 1 (flamingo homolog, Drosophila)	X			X			X	X		X		X
hCG41797	unknown	Hs.103110	LOC150383	unknown	X							X	X	X	X	X
hCG42025	ENSG00000141504	Hs.10846	SAT2	spermidine/spermine N1-acetyltransferase 2	X								X	X	X
hCG42027	ENSG00000182224	Hs.27475	FLJ32499	unknown	X	X	X	X	X	X	X	X	X	X	X	X
hCG42035	ENSG00000183011	Hs.333414	LSMD1	LSM domain containing 1	X	X	X		X	X	X	X	X	X		X
hCG42588	ENSG00000042022	Hs.534400	ABHD14A	abhydrolase domain containing 14A	X									X
hCG42692	ENSG00000103024	Hs.514065	NME3	non-metastatic cells 3, protein expressed in	X		X					X
hCG96219	ENSG00000196372	Hs.445899	ASB13	ankyrin repeat and SOCS box-containing 13	X						X		X	X	X	X
NM_002477	ENSG00000188055	Hs.410970	MYL5	myosin, light polypeptide 5, regulatory	X	X	X	X	X		X	X	X	X	X	X
hCG2003983	ENSG00000172058|ENSG00000196307	Hs.32567	SERF1A	small EDRK-rich factor 1A (telomeric)	X							X		X
NM_052826	unknown	Hs.8737	WDR6	WD repeat domain 6	X									X	X	X
NM_138414																X
R26_hCT1640858	unknown				X	X	X		X	X	X	X	X	X		X
