# Supplementary material for: In Silico Ascription of Gene Expression Differences to Tumor and Stromal Cells in a Model to Study Impact on Breast Cancer Outcome
Source: PLoS One. 2010 Nov 19;5(11):e14002. doi: 10.1371/journal.pone.0014002 (PMC2988804; doi:10.1371/journal.pone.0014002)
Supplement: Table S4 — Validated DEGs in LCM stroma and tumor epithelial expression data. List of 74 genes that were matched to the stroma and tumor epithelial expression validation set. Left columns in the split table show the original regulation of genes in DM vs. NoDM found in the stroma and tumor weighted analyses, respectively. The next column shows the regulation seen in the validation sets (only for those with a p-value<0.5). The significant differences in the validation sets are highlighted in red. (0.03 MB XLS) [file pone.0014002.s005.xls]

## Sheet: Ark1
	Validated in LCM stroma expression			Validated in LCM tumor epithelial expression
Gene symbol	ORIGINAL REG in DM	Reg in Val	p-value	ORIGINAL REG in DM	Reg in Val	p-value
MDM1		DOWN	0.312237	DOWN	DOWN	0.0329368	Tumor ascribed DEGs
PLA2G12A		UP	0.449212	DOWN		0.835096
GLRB			0.580611	DOWN	DOWN	0.321518
RTN4R			0.544932	UP	UP	0.0319553
c1orf106			0.855402	UP		0.978935
SLC37A1		UP	0.0831917	UP	UP	0.356794
IGF1R			0.894456	DOWN	DOWN	0.0042669
ANKRD28		DOWN	0.274295	DOWN	DOWN	0.0372294
C14ORF167		DOWN	0.214838	DOWN	DOWN	0.000990601
PRPF39		UP	0.29252	DOWN	DOWN	0.0428024
CREBL2			0.92012	DOWN		0.654389
CBFB			0.968493	UP		0.949067
SLC7A8			0.945591	DOWN	DOWN	0.10567
GMPR2		DOWN	0.0169151	DOWN	DOWN	0.0287528
STC2		DOWN	0.403211	DOWN	DOWN	0.209425
WDR31		UP	0.081267	DOWN	DOWN	0.292802
SLC27A2			0.826934	DOWN	DOWN	0.419555
RAB31			0.569156	DOWN		0.526663
FBXW9			0.932596	DOWN		0.67824
SLA/LP		UP	0.031686	DOWN	DOWN	0.241018
KATNB1			0.859488	UP		0.67907
RRAGB			0.739489	DOWN		0.729362	Tumor associated DEGs
BTRC			0.753558	DOWN		0.611301
MSI2			0.851441	DOWN	DOWN	0.260029
UGCG			0.633799	DOWN	DOWN	0.0228302
MYL5			0.747334	DOWN	DOWN	0.481757
C15orf39		UP	0.115675	UP	UP	0.00114945
MAPRE2			0.937996	UP	UP	0.0710284
TUBGCP3			0.960337	UP		0.880455
SIRT3		DOWN	0.448005	DOWN	DOWN	0.448091
C8orf72		DOWN	0.34851	DOWN		0.561671
KLHDC5			0.982125	DOWN	DOWN	0.236247
C6orf173		UP	0.305389	UP	UP	0.10747
NME5		DOWN	0.378366	DOWN	DOWN	0.0284342
NPEPPS			0.896407	DOWN	DOWN	0.0972402
TMSB10		UP	0.159384	UP	UP	0.0109491
SUSD3		DOWN	0.346008	DOWN	DOWN	0.0637314
ANKRD30			0.722593	DOWN		0.578482
ESR1		DOWN	0.115747	DOWN	DOWN	0.00892028
TXNRD1			0.472873	UP	UP	0.354512
CDRT4		DOWN	0.241356	DOWN	DOWN	0.475635
TTC18			0.837397	DOWN	DOWN	0.482311
CIRBP		DOWN	0.405527	DOWN	DOWN	0.191949
ARNT2		DOWN	0.140071	DOWN	DOWN	0.0381902
ZNF627		UP	0.342201	DOWN	UP	0,16*
ULK2		DOWN	0.0918798	DOWN		0.67033
RABEP1		DOWN	0.0969704	DOWN	DOWN	0.0141601
ANKRA2			0.506479	DOWN	DOWN	0.0480081
MPHOSPH6		UP	0.043105	UP	UP	0.0712174
TTBK2			0.728391	DOWN	UP	0,26*
IFT74	DOWN		0.76	DOWN	DOWN	0.338009	26 common genes
ZMYND10	DOWN		0.537254	DOWN	DOWN	0.0385268
ACADSB	DOWN		0.949059	DOWN	DOWN	0.00840584
GSTO2	DOWN		0.849171	DOWN	DOWN	0.243874
SLITRK6	DOWN		0.744358	DOWN	DOWN	0.378848
ZNF20	DOWN		0.592944	DOWN	DOWN	0.55595
IL6ST	DOWN		0.64214	DOWN		0.930287
NARG2	DOWN	UP	0,18*	DOWN	UP	0,39*
STK17B	UP	UP	0.149167	UP		0.788996
ABAT	DOWN	DOWN	0.0250297	DOWN	DOWN	0.00228829
SL16A6	DOWN	DOWN	0.492235	DOWN	DOWN	0.0399114
ACBD4	DOWN	DOWN	0.483405	DOWN	DOWN	0.597778
NAT1	DOWN	DOWN	0.214567	DOWN	DOWN	0.0166062
MYB	DOWN	DOWN	0.394872	DOWN	DOWN	0.0563874
LBR	UP	UP	0.432387	UP	UP	0.378211
DNAJC12	DOWN	DOWN	0.263089	DOWN	DOWN	0.127656
LRP8	UP	UP	0.208171	UP	UP	0.0101754
NUDT12	DOWN		0.756989	DOWN	DOWN	0.00732857
TIGD6	DOWN		0.697438	DOWN	DOWN	0.210749
LRRC46	DOWN	UP	0,04*		UP	0.216473	5 stroma ascribed
IVD	DOWN		0.81251			0.920095
FMO5	DOWN		0.543049		DOWN	0.0171755
DOC2A	DOWN		0.782068		UP	0.0627196
PIP5K2A	UP	UP	0.0166056		UP	0.162934
