# Supplementary material for: In Silico Ascription of Gene Expression Differences to Tumor and Stromal Cells in a Model to Study Impact on Breast Cancer Outcome
Source: PLoS One. 2010 Nov 19;5(11):e14002. doi: 10.1371/journal.pone.0014002 (PMC2988804; doi:10.1371/journal.pone.0014002)
Supplement: Table S5 — LCM Stroma. List of all gene probes with gene expression data for the matching 74 genes in the LCM stroma. Left column annotates no distant metastasis = 0 and metastasis = 1. (0.15 MB XLS) [file pone.0014002.s006.xls]

## Sheet: Ark1
NoDM=0 DM=1	ABAT (14656)	ABAT (23038)	ABAT (36957)	ACADSB (32675)	ACADSB (4268)	ACADSB (30689)	ACBD4 (4359)	ACBD4 (20939)	ANKRA2 (22186)	ANKRA2 (32460)	ANKRA2 (39508)	ANKRD28 (902)	ANKRD28 (39973)	ANKRD30B (34962)	ARNT2 (15551)	BTRC (14642)	BTRC (31170)	C14orf167 (10790)	C14orf167 (21604)	C15orf39 (33521)	C1orf106 (23394)	C6orf173 (20004)	C6orf173 (25920)	C8orf72 (30225)	CBFB (36131)	CBFB (41927)	CDRT4 (17892)	CDRT4 (36486)	CIRBP (19226)	CIRBP (25510)	CIRBP (37062)	CIRBP (40021)	CREBL2 (38190)	CREBL2 (43015)	DNAJC12 (26566)	DOC2A (39258)	ESR1 (13100)	ESR1 (26884)	FBXW9 (19747)	FMO5 (27166)	FMO5 (27334)	GLRB (41944)	GMPR2 (10444)	GMPR2 (24218)	GSTO2 (43479)	IFT74 (38301)	IGF1R (24816)	IGF1R (25967)	IGF1R (36575)
0	0.653528	-0.0884205	0.644547	-1.10934	-0.923033	1.05406	0.609322	0.657107	-0.578812	-2.46849	0.376959	-0.431606	-0.518925	0.200194	0.512047	0.18954	0.349748	0.615409	-0.0725139	-1.59642	0.634432	-1.95847	-2.58037	2.03105	1.02049	-0.889855	0.378999	-0.103214	0.645121	1.22038	0.882143	-1.17606	-1.30714	-0.842976	-1.18959	0.354743	0.513688	3.02721	-0.580718	1.18968	0.563598	-1.64805	-0.352144	-2.5093	0.430834	-2.94314	1.21788	0.432526	-2.10003
0	0.622498	0.409571	-0.136799	-0.731288	-1.98338	-0.944373	-0.140056	-0.310611	0.462563	-1.73567	0.552628	-0.577195	-1.05302	0.379667	1.52046	0.202156	0.544029	-0.258212	0.038992	-2.19912	0.1813	-2.76083	-3.58732	2.51822	0.449141	-0.692195	0.364864	-0.224075	0.144834	0.199995	0.167366	-2.55808	0.806172	0.690636	-3.69229	0.363496	-0.347658	4.4916	-1.12632	0.077714	0.120664	-1.37144	-0.47647	-1.97122	0.377347	-3.41141	1.70574	0.274419	-2.84172
0	-0.00569538	0.0421272	0.480129	-0.553055	-2.41639	-1.94736	-0.0722063	-0.572157	-0.24119	-3.17546	0.960735	-0.732673	0.287209	-0.0641783	1.07467	-0.538423	0.0650198	-0.193795	0.0952377	0.302328	0.495636	-1.24442	-2.73452	1.28508	2.43648	-0.292695	-1.61506	-0.0722428	0.243086	-0.0950654	0.266804	-3.46245	-0.0977816	0.462455	-4.65868	0.15778	-0.405031	-1.97164	-1.41379	-0.223375	0.715839	-1.22069	-0.0917697	-3.01676	0.802364	-2.95693	1.27469	-0.116953	-4.59554
1	0.531917	0.040564	1.22103	1.87672	-1.23589	1.33659	-0.319951	-0.162355	-0.135174	-2.53168	1.36276	-0.720859	-0.950115	2.76164	-0.768952	-0.302066	0.62526	-0.290698	0.140305	-2.35599	0.608584	-0.251601	-1.67593	0.217962	1.74345	-0.679845	-1.86852	-0.119733	0.197724	-0.293066	-0.146248	-2.74599	0.904527	-0.423542	-4.15028	0.0855669	-0.17867	3.03506	-0.996637	-0.490278	0.0645738	-1.93093	0.0380655	-2.96855	0.791799	-0.514005	1.15677	-0.00803228	-2.66044
0	0.35176	0.00352612	2.35131	1.21196	0.654559	3.79355	-0.298716	-0.205485	0.776356	-2.89209	0.772913	-0.674491	-1.37463	2.47622	-0.073754	-0.475527	0.768637	0.0423718	0.17076	-2.30665	0.261073	-2.44148	-3.72379	1.50137	1.15051	-0.955364	0.445799	0.0230594	0.330792	1.47816	0.548087	-3.17408	-0.669179	0.108679	-0.954815	0.412036	-0.382935	4.16428	-0.987849	1.04646	0.0896431	-1.72876	-0.28835	-2.79551	0.0876198	-0.61504	1.41201	0.307081	-1.94436
1	0.246775	0.0183055	-0.751531	-0.147913	-2.59916	0.257877	0.0424835	-0.442676	-0.150025	-2.00543	1.03225	-0.778119	-1.05874	-0.166446	-0.703249	-0.544926	0.236145	0.200092	-0.0359752	-0.226958	0.491677	-2.64752	-3.2781	3.44558	2.42996	-0.830729	-1.52816	-0.289274	0.355795	0.204424	0.302795	-2.32322	-0.351331	-0.224726	-0.485043	0.0437718	0.0773754	4.02196	-0.815276	0.263786	-0.233646	-1.88781	-0.826828	-3.13638	1.1004	-4.79107	1.00293	0.263469	-3.26493
1	0.605439	0.128925	1.47896	0.511908	-0.954102	1.30275	-0.243949	-0.491217	0.81986	-1.89062	0.833821	-0.335662	-0.201388	-0.107436	0.220585	0.484172	0.767958	0.203969	0.0765105	-2.15513	0.378839	-1.27139	-2.50706	1.42845	1.68955	-0.398621	-0.567409	-0.0402845	0.213559	-0.228058	0.09273	-2.65615	0.63189	-0.161857	-4.38727	0.558117	-0.314779	3.19743	-1.05242	-0.101062	-0.0850678	-1.65838	-0.0491032	-2.19388	-0.255609	-2.77596	1.1843	0.388745	-1.86583
0	0.651761	-0.0138063	1.86361	0.188578	1.05912	-2.75109	0.225694	0.0985851	-0.737573	-1.95614	-1.15168	-0.133375	0.180855	-0.0480152	0.477356	0.478289	0.316981	-0.437446	0.253924	-0.418919	0.316339	-1.49149	-2.71752	2.01144	0.484228	-0.578867	0.99156	0.00037582	0.125811	-0.201337	0.0559806	-2.43703	0.480529	-0.793936	-0.449604	0.887303	-0.0171899	1.85156	-0.699293	-0.330459	-0.164837	-1.48319	0.523632	-2.43898	1.16392	-4.10802	1.05365	0.3248	-4.00831
0	1.07304	0.328646	2.0926	1.35143	0.878395	2.23342	0.532981	-0.276904	0.872581	-2.2981	0.894728	-0.320553	0.2204	2.64437	0.387386	0.537449	0.320939	-0.253484	0.0252959	-1.38847	0.780616	-1.99956	-2.82359	2.18147	0.193078	-0.749978	-0.139562	0.0626181	0.375999	-0.0378396	0.157861	-1.46923	-0.38279	0.0188449	-1.95786	1.4593	0.331872	2.91736	-0.843406	-0.335448	0.492149	-1.67288	0.822808	-2.06817	-0.690106	-1.55007	1.60982	0.430148	-1.14956
0	0.12036	-0.0110962	2.37255	1.03718	0.0478703	0.994847	0.339725	-0.540028	0.793315	-2.47328	0.596104	-0.830684	-0.334768	-0.15091	2.6951	-0.114204	0.823585	0.210446	0.0328706	-2.88109	0.362553	-3.23893	-3.64355	2.59573	2.77619	-0.851451	0.108567	-0.186875	0.433783	0.787017	0.72511	-2.5797	0.923434	-1.16162	-1.38942	0.801885	-0.167128	5.91587	-0.960191	-0.0275626	-0.285993	-1.40913	-1.03859	-2.4837	0.966792	-3.1228	1.26861	0.678249	-0.464172
0	0.939325	0.112379	-1.32301	0.547074	-0.437133	2.2807	0.536281	-0.236746	0.0553747	-2.36229	0.157347	-0.213653	-0.320729	0.0450856	-2.03142	0.232729	0.710041	-0.0787764	0.136568	-0.989953	0.419046	-1.55174	-3.78541	0.247367	-1.28468	-0.307344	-1.34545	0.0452772	-0.218657	0.605231	0.00858512	-2.70721	-0.981601	0.575401	-3.24152	2.20561	0.138342	0.0259664	-0.686121	-0.212938	0.511199	-0.972164	-0.729647	-0.549006	0.133488	-3.09958	1.5071	0.350869	-4.38809
0	0.144031	-0.0239193	0.96776	-0.469513	-2.15782	2.69123	-0.134891	-0.0731041	-0.164464	-1.55217	1.9387	-0.369136	0.0419954	-0.00746529	0.567074	-0.640074	0.364414	-0.0444542	0.321839	-1.23562	0.384295	-2.93789	-4.43352	1.2059	1.23725	-1.09224	0.382398	0.0123082	0.0258643	1.42639	0.0225117	-2.63464	-3.03108	1.77811	-2.58856	0.370559	-0.0175497	3.32947	-0.995368	0.0299824	0.966823	-1.72679	-0.150322	-2.83187	-0.873385	-4.19405	1.23165	0.00870821	-4.04515
0	0.620232	0.094772	1.62222	0.615923	0.627829	2.72317	0.145698	-0.470362	0.830269	-1.71718	0.373909	-0.530397	-1.40706	-0.147894	0.0268883	0.10008	0.549462	1.11259	0.0115398	-1.91386	0.341566	-1.94179	-3.17874	2.14825	0.412991	-0.773523	-0.898964	-0.0880867	0.398223	1.88553	0.803367	-2.11792	0.698928	-1.76718	-4.48225	0.733164	0.16466	3.12332	-1.19114	0.339949	0.46115	-1.9806	0.142971	-2.52066	0.654568	-4.08521	1.54217	0.0187578	-2.70903
1	0.583353	-0.0148564	-2.18478	-0.208444	-1.72821	2.44393	0.303532	-0.308443	1.11902	-3.11531	0.422595	0.392123	-0.166774	-0.0624474	-0.720026	0.112122	0.155732	-0.686772	-0.0967542	1.11176	0.442372	-1.24594	-2.79091	-0.251686	-1.70949	-1.0276	-1.58105	0.098637	0.18244	0.773144	0.151829	-2.41436	-0.322852	-0.21869	-3.70995	1.09435	0.255845	0.174261	-0.634301	0.124019	0.341139	-1.51354	-0.700224	-1.8291	-0.886027	-1.88182	1.99601	0.0696763	-2.41412
0	0.72246	0.294338	1.69173	0.864758	-1.66152	2.36892	-0.39754	-0.55193	0.747	-2.00352	1.3876	-0.384025	-0.726957	0.579643	0.222782	0.893109	1.00837	-0.35815	0.126022	-2.39733	0.0911805	-2.81306	-4.51838	2.25435	0.224848	-0.673505	-0.478412	-0.0270426	0.338715	1.47874	1.05033	-3.0376	-0.57674	0.221481	-2.07472	1.38173	-0.402354	3.21886	-0.8973	0.116851	-0.0183149	-1.42044	-0.332672	-2.22992	-0.211814	-1.79939	1.81681	0.310301	-1.94797
0	0.486653	-0.0603772	-0.999047	0.881192	-0.568197	1.89449	0.472857	-0.0959004	-0.0265779	-2.0656	1.19056	-0.450457	-1.37873	0.851918	-1.73512	-0.153292	0.485669	-0.00755009	0.135104	-1.87308	0.33425	-2.9055	-4.03117	1.02627	-0.103386	-0.781393	-1.86363	-0.206034	0.129539	-0.677729	0.246067	-2.29	-0.721529	0.526103	-3.74257	1.63795	0.223854	1.03012	-0.720556	0.105427	0.787637	-1.24062	-0.0178133	-1.50849	-0.685955	-2.83789	1.29877	0.574353	-4.39288
0	0.492253	0.0082919	0.880837	0.920312	-1.96517	2.36035	-0.0553733	-0.576061	0.17319	-2.64492	0.116375	-0.536787	-1.11228	0.662619	0.14515	-0.628619	0.793038	-0.194522	0.120738	-0.540115	0.220744	-3.59866	-4.9317	2.48284	0.820613	-0.625241	-0.644795	-0.114926	0.331945	1.55239	0.782707	-2.98174	-2.12689	-0.874641	-4.19546	0.320161	-0.224961	2.61551	-0.450289	0.511801	-0.212005	-1.88359	-0.696786	-2.64779	1.11334	-5.27992	1.43436	0.229998	-2.02206
1	0.251736	0.358357	0.608603	-0.806695	-1.86784	0.855042	0.275446	-0.788522	0.184373	-2.06673	0.876445	-0.550339	-0.372832	-0.112412	-1.48304	-0.0301685	0.534335	-0.288292	-0.160989	-1.11836	0.605621	-1.10399	-2.37293	0.194135	0.794868	-2.02618	-0.666848	-0.117057	0.611643	0.828796	0.6663	-2.8579	-2.33127	-0.60419	-3.34067	0.453347	-0.163285	-0.609817	-0.787139	0.581133	0.14331	-1.92893	-1.45346	-2.49024	-0.250819	-4.73623	1.77236	0.296858	-3.64751
0	0.260065	-0.0446485	0.221431	0.384253	-2.13463	-3.01021	0.209883	-0.416114	0.552764	-0.751509	2.0603	-0.587827	-0.378585	-0.0710534	1.15926	-0.366647	0.578544	0.645956	0.153637	-2.10519	0.600665	-2.15757	-3.26638	2.74835	2.03865	-0.532942	1.15325	-0.154163	0.388759	0.354871	0.0599978	-2.07569	-2.23545	0.248977	-2.45213	0.53959	-0.0409352	3.76745	-1.04299	-0.0601891	0.133621	-1.39536	-0.0440844	-2.67825	-0.711718	-1.02417	1.39086	0.211803	-1.91801
0	0.418738	-0.11078	0.128965	0.206252	-0.226626	1.96666	0.572854	-0.21577	0.39548	-1.61414	1.0638	-0.823333	-0.892265	-0.114956	0.100217	-0.50864	0.129007	0.551183	0.0380782	-1.5254	0.961251	-0.885631	-1.96922	1.91415	2.03436	-1.16733	-1.30655	-0.288688	0.534388	1.11847	0.514103	-1.23413	0.469612	1.66005	-0.0579086	0.0872583	0.308497	3.98305	-1.00245	-0.613087	0.119818	-1.54223	-0.159694	-2.23179	0.260583	-3.07161	1.28221	-0.0678184	-0.557348
0	0.304518	-0.012866	-0.125164	0.387639	-1.1728	3.82134	-0.0446214	-0.760929	0.280312	-2.19546	0.974082	-0.0384988	-0.614781	-0.0398792	-0.518501	-0.112906	0.651648	-0.296582	0.106071	-0.592891	0.508752	-2.4129	-3.43788	0.984035	1.10662	-0.537063	-1.54734	-0.13701	0.327051	0.431842	0.358403	-3.12463	-0.598133	0.482687	-1.75581	0.354145	-0.109268	3.36609	-0.887969	0.088783	0.152495	-1.3788	-0.460273	-2.18021	-0.827674	-3.54959	1.56524	0.357189	-1.50394
1	0.268181	-0.0209511	-0.508032	-0.47467	-2.56546	-1.33475	-0.0871316	-0.396088	0.684502	-2.42474	0.609726	-0.31457	-0.472906	-0.0839607	1.3597	-0.132343	0.431477	-0.231473	0.326757	-0.147742	0.775958	-0.385579	-2.00439	-0.0262824	0.565457	-0.703344	0.186056	-0.0931565	0.323725	-0.481865	0.200693	-2.55601	-1.78687	-0.741216	-3.69336	0.537701	-0.00146259	-1.62508	-1.28987	-0.0502939	0.198215	-1.49641	-0.0517488	-2.49109	0.0045511	-4.16482	1.61032	0.035137	-2.43132
0	0.644791	-0.0868619	-1.07185	-1.09651	-1.74468	2.1715	0.621726	-0.129576	0.109028	-2.35958	0.182857	-0.197168	-0.148678	-0.00650282	0.139593	0.763189	0.443726	0.545939	-0.0747743	-1.62756	0.763859	-3.10218	-3.44889	-0.113938	-0.0212878	-0.991853	-0.216152	-0.137328	0.450881	1.04197	0.368151	-1.40375	-2.68952	-0.39322	-2.77039	0.331618	0.440603	2.02214	-0.630713	-0.185158	1.11822	-1.75093	-0.728778	-2.05121	-0.812999	-2.95567	1.62992	0.144048	-1.08692
0	0.453091	0.00952315	1.35681	-0.948069	-2.05048	0.115425	-0.101001	-0.523838	-0.226755	-2.83335	0.94441	-0.584409	-1.59085	-0.000842197	-0.0311034	-0.473308	0.486268	-0.397208	0.120641	-2.07711	0.292358	-1.73842	-3.2512	1.96627	1.83689	-0.660697	-0.77023	-0.0351901	0.205167	-0.635792	0.345023	-3.15936	-1.89912	0.358655	-3.93559	0.536947	-0.270517	0.68543	-0.989432	-0.0968316	0.322769	-1.47916	-0.354718	-2.29876	-0.723757	-4.39407	1.19394	0.376567	-5.2629
0	1.329	-0.0899175	0.34865	0.722224	-0.144942	1.66401	0.365813	-0.295103	0.222106	-2.39613	0.743001	-0.298852	-0.426571	1.20153	0.0319071	-0.397494	0.758386	-0.416558	-0.0141357	-0.623201	0.722251	-1.74203	-2.61213	1.59398	-0.13554	-1.02458	-1.01077	0.143322	0.399054	-0.240536	0.264851	-1.19368	-0.29198	-1.31417	-2.17355	1.96875	0.323899	0.581599	-0.823666	-0.318443	0.400969	-1.57666	0.163214	-1.71804	-0.484022	-1.50516	1.65601	0.299712	-1.1487
0	0.559513	-0.0855116	1.11405	0.258157	-0.0495091	-0.495884	0.440862	-0.32335	0.18143	-2.57429	0.62236	-0.477591	-1.35755	-0.0107279	0.981046	0.484765	0.329225	-0.148214	-0.0542402	-1.37318	0.330364	-2.44032	-4.08522	2.07556	0.845	-0.817158	-0.741153	0.0819998	0.0447608	-0.676917	0.0190834	-2.76725	-1.91289	-1.17676	-4.33062	0.684701	0.121639	3.39871	-0.583434	0.1299	0.358198	-1.11785	-0.729253	-2.40245	-0.475821	-2.86294	1.46601	0.513965	-1.29326
0	0.52327	-0.115055	-0.0199575	-0.26281	-1.73846	-2.86065	-0.257859	-0.0917342	-0.158761	-1.75679	1.57438	-0.467969	-1.1026	-0.0641868	-1.18033	-0.354503	0.572103	-0.222226	0.0330239	-1.02307	0.479784	-2.45299	-3.72745	1.81811	1.48405	-0.833102	-2.36881	-0.0271198	0.310508	-0.356136	0.328377	-2.71288	-2.02512	-0.0317062	-0.742889	0.169916	-0.193294	2.10634	-0.860034	0.145611	0.194802	-1.39862	0.140236	-2.3759	-0.879173	-2.81833	1.34337	0.757786	-1.02019
0	0.67325	-0.0974112	-0.257934	0.486185	-0.625722	1.92669	0.938683	-0.489863	0.246326	-1.99553	0.743597	-0.39769	-0.871416	1.89686	-0.0915513	0.385689	0.214312	0.169296	-0.0484866	-1.1959	1.08777	-1.89928	-2.44981	0.954166	0.409434	-1.0847	-0.0699064	-0.203838	0.594278	0.0666647	0.268475	-1.35126	0.0528204	-0.770425	-2.12858	0.253552	0.826873	3.33947	-0.933339	0.47692	0.195322	-1.90483	0.0602238	-2.14051	-0.822289	-2.41555	1.32966	0.0926228	-1.42127
0	0.262508	-0.135273	-0.319272	1.26543	-2.03019	1.48508	0.0237996	-0.324604	0.918067	-3.12954	0.732518	-0.831666	-0.527881	-0.100043	0.436938	-0.178219	0.600751	-0.383561	0.0485964	-0.778682	0.609654	-0.424021	-1.94764	2.18069	0.824563	-1.02425	-1.47981	-0.096507	0.185956	-0.0885894	-0.0829426	-3.13909	-1.48236	0.740934	-4.05087	0.433772	-0.00786791	2.64728	-0.635725	-0.363696	-0.335266	-1.81622	-0.0368567	-2.69009	0.352183	-2.55458	1.29254	-0.175719	-3.72561
0	0.801886	-0.025956	1.41393	-0.208792	0.0127226	3.68635	0.541743	-0.0046519	-0.142378	-2.76503	0.453214	-0.365536	-0.765132	-0.087899	-0.786959	0.806824	0.709078	0.207072	0.0622108	-1.42206	0.647922	-2.748	-4.5602	0.44195	0.132175	-0.45134	-0.271234	0.168412	0.332556	0.558343	0.169611	-2.43284	-2.39698	0.523381	-3.09919	0.480491	0.0503559	4.35898	-0.451479	-0.324977	1.24171	-1.26101	-0.0998937	-2.35493	0.227919	-3.33912	1.42917	0.950567	-3.30831
0	1.05147	0.228677	1.43391	-0.029445	-1.40292	0.277984	0.71973	-0.260495	-0.0606855	-2.14355	0.987821	-0.605059	-0.881882	0.0696044	0.278254	0.1133	0.508151	-0.044807	0.0261451	-1.92443	0.602941	-1.91969	-2.82849	0.991245	0.420517	-0.799805	-0.382704	0.195591	0.319134	0.80909	0.444736	-1.8129	-0.981041	-0.885081	-2.80754	1.84823	0.392561	2.32983	-0.82166	0.243942	0.574707	-1.03965	-0.147887	-1.656	-0.670921	-1.89769	1.42279	0.393683	-1.7702
0	0.508831	0.093019	1.27498	-0.0838436	0.699569	1.64863	0.224932	-0.206508	0.201145	-3.1153	-0.171922	-0.30628	-1.28865	-0.0348074	1.00805	0.478978	0.261482	-0.412721	0.128455	1.22735	0.686125	-2.4055	-3.45129	0.429161	-0.0795476	-0.984598	-1.69763	0.0801554	0.121503	0.371626	-0.111734	-2.3533	-2.90492	-0.222024	-2.72627	0.794374	0.514922	-0.455555	-0.185161	-0.196115	-0.0615606	-1.39148	0.258914	-2.27029	1.45914	-4.01283	1.25273	-0.154326	-3.27149
1	0.402346	-0.155532	-1.67306	-0.61995	0.299067	0.737272	-0.12971	-0.250656	0.334358	-2.46725	1.62192	-0.38508	-2.11691	-0.0539548	0.670236	-0.316937	0.637628	-0.286802	0.247076	-1.2964	0.380732	-1.05957	-2.24352	2.23263	1.83205	-0.784509	-0.652142	-0.0755237	0.283501	-0.923909	0.349925	-3.59	-2.03144	-1.56856	-4.79511	0.616851	-0.145523	3.56167	-0.790886	0.046279	0.202357	-1.47463	-0.619115	-2.25171	-0.196016	-4.82535	1.31375	0.532907	-1.51205
0	1.41179	-0.0302292	0.296853	0.596386	-1.83984	2.2627	0.148745	-0.356586	0.113972	-2.91291	0.658124	-0.447888	-1.34097	-0.104633	0.212795	-0.296091	0.748542	-0.295612	0.166384	-0.740366	0.485828	-3.02162	-3.67959	0.232	-0.552228	-0.801948	-0.801642	-0.0114679	0.402548	1.26572	0.835459	-1.89109	-1.43571	-0.346457	-2.86952	2.8105	-0.111617	2.51977	-0.843468	-0.318492	0.603527	-1.5384	0.0446188	-1.55073	0.00598922	-2.1096	1.68883	0.185369	-1.61569
0	0.442218	0.15463	1.17884	-0.291071	-2.14398	1.19431	-0.327598	-0.336727	0.239923	-2.17091	0.489838	-0.620601	-0.191942	-0.0412393	-0.399017	-0.157449	0.738024	-0.328026	0.068068	-2.23007	0.218059	-3.21041	-4.52928	2.2538	2.0593	-0.882119	-1.80186	-0.0724796	0.212796	0.916491	0.256044	-2.64821	-0.292447	0.255046	-4.42124	0.537804	-0.595883	2.72644	-0.898201	-0.12314	-0.201179	-0.595293	-0.335812	-2.31373	0.120331	-3.86984	1.45633	0.267527	-2.60351
0	0.591201	0.00755859	1.50117	0.423555	-1.04381	2.26998	0.734571	-0.441099	-0.302066	-2.63436	0.272946	-0.438073	-1.37873	-0.0078331	0.94087	-0.0702989	0.595912	0.090722	0.0113832	-1.27985	0.790101	-1.48714	-2.33092	1.00512	0.523559	-1.02384	-0.723098	-0.152657	0.284406	0.442984	0.150812	-1.5059	-1.96569	0.00180006	-2.34698	0.606122	0.546671	3.79702	-0.586793	-0.120939	0.575467	-1.53784	0.24351	-2.14301	-0.885376	-3.82994	1.18168	0.158003	-1.19348
1	0.951982	-0.0714102	-2.80281	-0.922517	-1.54909	0.706578	0.354135	-0.171584	-1.5596	-1.39798	0.782606	-0.769628	-2.50627	-0.0763275	-0.404591	-0.284758	0.685745	0.0120836	0.0630459	0.384717	0.41597	-2.46847	-3.37327	1.89943	0.732134	-0.769348	-1.94839	-0.0392555	0.21046	0.978923	0.14941	-1.63074	-0.860267	1.35421	-2.93861	1.46083	0.0967034	-2.03774	-0.689615	-0.39484	0.12224	-1.72266	-1.3633	-2.4737	1.40478	-4.23497	1.29029	0.354715	-2.20026
0	0.672167	0.0483161	1.34051	1.39204	-1.04132	-0.100781	0.350635	-0.301782	0.265722	-3.64751	0.487003	-0.554089	-2.48328	-0.109123	-1.66954	-0.102266	0.405942	0.0348981	0.0766024	-0.824104	0.59169	-0.768006	-2.32115	-0.195274	0.789111	-0.701788	-0.445377	-0.0941633	0.472544	2.1428	0.742758	-2.70315	0.0324073	0.768808	-3.70835	0.431316	0.0985751	2.6598	-1.06818	-0.273808	-0.0647899	-2.12255	0.534862	-2.53871	0.356953	-5.14597	1.39917	0.381861	-4.55436
0	0.683445	-0.115926	-0.790733	-0.699195	-1.60554	0.0511221	0.166818	-0.178208	0.0963212	-2.45374	-0.0350464	-0.467651	0.278242	0.0515904	-1.31008	0.208709	0.300511	-0.338735	0.145925	-0.42156	0.419597	-1.85384	-3.46032	0.533346	0.199322	-0.733716	-2.88006	0.0184661	0.169107	-0.135029	0.154869	-2.48419	-2.69281	-1.42259	-1.43246	1.06859	0.206145	2.6093	-0.126289	-0.00732583	0.0484998	-1.20183	-0.944959	-1.66317	0.790899	-3.02927	1.30142	0.287319	-1.25619
0	0.698029	-0.0434993	1.5703	1.15251	-1.84532	2.25271	0.19879	-0.494705	0.707818	-2.5036	0.850936	-0.451717	-0.728874	-0.165047	1.53058	-0.460527	0.320777	-0.402226	0.28765	-2.33522	0.485868	-2.07983	-3.00844	1.30031	1.44471	-0.968354	-0.0532885	-0.085863	0.33857	0.253174	0.306667	-2.2108	-1.93897	0.0476804	-2.18719	0.1894	0.116418	3.38126	-0.65473	-0.0173565	0.129442	-1.91835	-0.402462	-2.40752	0.576299	-4.50281	0.938411	0.436307	-1.42565
1	1.35869	-0.0355593	-1.08386	-0.535612	-1.5456	1.39499	0.57667	0.163439	-0.169288	-2.4311	0.610138	-0.0885986	-0.477317	-0.103546	-1.03328	0.808984	0.738624	-0.507409	0.0309848	0.0744682	0.533715	-2.32559	-3.13011	-0.00388767	0.156648	-0.900146	0.0189912	0.761264	0.193896	0.0836225	0.290189	-2.04785	-2.19598	-0.480344	-2.65791	2.65723	0.197132	0.0961688	-0.630454	-0.30754	0.79945	-1.11114	-0.284579	-1.59521	-1.15669	-1.84822	1.52554	0.457617	-2.51328
0	0.187703	-0.148088	-0.926892	0.375395	-1.93469	0.333917	-0.14519	-0.267962	0.199943	-2.44333	0.834358	-0.41506	0.124884	-0.0413333	-0.00922951	-0.271961	0.456251	-0.133955	0.0125106	-0.809255	0.491825	1.96649	0.607047	0.947232	1.84948	-0.636869	-0.873536	-0.23327	0.260163	-0.972194	0.0994991	-3.37847	0.261651	0.864516	-4.82017	0.250807	-0.118927	-1.26913	-0.999112	-0.160957	-0.115208	-1.3235	-1.00056	-2.44879	-0.078947	-3.57359	1.35408	0.232027	-1.19099
0	0.345174	0.418452	0.414228	2.14621	1.50749	0.952214	0.321179	-0.492262	-0.504007	-3.28667	1.3746	-0.24646	0.561542	3.25408	0.849594	0.323056	0.379451	0.597506	0.775422	-1.04564	0.645539	-1.4156	-2.91346	1.69913	0.124831	-0.710609	0.646553	-0.0633174	0.234961	-1.46535	0.00104995	-2.60813	0.10295	0.307993	-0.845904	0.35999	0.226083	4.04981	-0.616953	-0.0906458	0.534143	-1.37719	0.27149	-2.3273	1.81969	-1.36962	1.09829	0.363771	0.415355
0	0.298734	-0.0830876	-1.71393	-1.67138	-2.0756	2.32722	-0.200022	-0.506525	1.21433	-1.63913	0.830878	-0.249707	-1.66112	-0.107627	-0.689324	-0.691371	0.0762386	-0.114218	0.11382	0.522919	0.490372	0.893957	-0.650224	0.0296829	1.82348	-0.927807	0.512748	-0.0848938	0.173367	-1.21677	0.0419629	-2.99683	1.01258	1.72003	-4.78426	0.224437	0.0399196	-1.45249	-0.829415	-0.00985245	-0.139149	-1.56735	-0.0751719	-2.62688	0.304692	-5.05684	1.30453	0.102857	-6.38917
0	0.562729	1.46397	0.125256	0.368844	-1.9408	-1.49382	-0.139204	-0.582168	0.157806	-3.35268	1.33606	-0.391242	-0.379445	0.0829996	-0.194536	-0.216571	0.518842	-0.387014	0.0939622	-1.73941	0.357875	-0.868339	-2.08011	2.26485	1.2861	-0.75456	-1.07521	-0.0712658	0.201844	-0.963187	0.228803	-2.50958	-2.06847	1.01968	-4.29264	0.83842	-0.168084	0.607721	-1.03793	0.0504557	0.39791	-1.32554	0.0820027	-2.39763	0.173004	-4.44199	1.31318	0.476022	-2.93086
0	0.229679	-0.113973	-3.39117	-0.0918104	-1.7455	1.81754	0.376615	-0.320027	0.186174	-2.55105	0.855758	-0.487781	-0.819842	-0.216435	1.44534	-0.0968011	0.530934	-0.314919	0.224073	0.0227025	0.818102	0.424763	-1.12376	0.545856	1.17061	-0.924102	-1.10402	-0.00827832	0.338574	-1.16348	-0.053036	-2.7244	-1.47537	-0.926585	-3.89553	0.379021	0.24952	-0.471644	-1.22071	-0.251508	0.58502	-1.71084	-0.463586	-2.05956	-0.884409	-3.22019	1.77709	0.0691034	-3.92749
0	0.350156	-0.166126	-2.72819	-1.16307	-1.92284	-1.01754	-0.0559749	-0.465931	0.0513902	-3.11129	-0.0333496	-0.411059	-0.883792	-0.0881094	-0.632312	0.450464	0.651704	-0.0677	0.00103009	-2.59859	0.488682	-0.650268	-1.32289	2.19757	2.60415	-0.862456	0.394744	-0.0456203	0.210207	0.272941	0.0967257	-2.30473	-0.771265	0.182722	-4.12336	0.957203	0.0755366	-1.48599	-0.822133	-0.136393	0.203446	-1.83851	-0.785998	-2.3644	-0.686247	-4.33981	1.31228	0.221842	-2.34272
0	0.276198	-0.028075	1.18027	1.95098	0.390004	1.99246	0.362065	-0.458735	0.145066	-2.23698	0.248073	-0.33074	-0.711063	-0.119284	1.31732	-0.497538	0.263784	-0.208681	0.0569141	-0.492364	0.588156	-2.67626	-4.17059	1.39167	0.542169	-0.817484	-1.60538	-0.186192	0.315205	0.940953	0.432773	-3.00419	-2.58953	-0.819907	-3.38584	0.488942	0.186723	5.38349	-0.872369	-0.129855	0.793708	-1.72158	-0.519183	-2.73791	1.08849	-1.6873	1.43967	0.348758	-1.01707
1	0.647758	-0.033606	-1.25898	-0.0585988	-0.536027	2.81173	0.539053	0.47641	0.196357	-2.39271	0.720522	0.0553814	-1.43974	0.00819484	-0.68371	0.293819	0.688743	-0.280318	-0.0285619	-0.923538	0.70826	-1.54982	-2.56753	1.65708	0.614963	-0.381869	-1.4268	0.200919	0.529119	1.30892	0.495819	-3.07762	-2.2599	0.237514	-3.49908	0.440279	0.246387	0.948566	-0.415271	-0.141471	0.712119	-0.94173	-0.713422	-2.42734	0.0811237	-2.56784	1.7021	0.600192	-2.21842
0	0.623393	-0.119001	-0.341643	-0.0615627	-1.50042	1.5792	0.865213	0.0102479	0.059423	-2.28758	0.772387	-0.358146	-0.463253	-0.167294	-0.543534	-0.411196	0.48625	-0.408967	-0.0651168	0.174719	0.841124	-1.42284	-2.28261	0.0113118	0.284359	-0.682926	-0.252802	-0.0136326	0.372944	0.548561	0.0693265	-1.89795	-1.0311	-0.35905	-3.16157	0.508633	0.591594	-0.198765	-0.740356	-0.301647	0.499604	-1.64407	-0.177475	-2.14938	-1.43944	-1.57067	1.35721	0.658475	-2.39606
[truncated: 96 more columns]
