# Supplementary material for: In Silico Ascription of Gene Expression Differences to Tumor and Stromal Cells in a Model to Study Impact on Breast Cancer Outcome
Source: PLoS One. 2010 Nov 19;5(11):e14002. doi: 10.1371/journal.pone.0014002 (PMC2988804; doi:10.1371/journal.pone.0014002)
Supplement: Table S6 — LCM Epi. List of all gene probes with gene expression data for the matching 74 genes in the LCM tumor epithelial. Left column annotates no distant metastasis = 0 and metastasis = 1. (0.18 MB XLS) [file pone.0014002.s007.xls]

## Sheet: Ark1
DM=1 NoDM=0	ABAT (14656)	ABAT (23038)	ABAT (36957)	ACADSB (30689)	ACADSB (32675)	ACADSB (4268)	ACBD4 (20939)	ACBD4 (4359)	ANKRA2 (22186)	ANKRA2 (32460)	ANKRA2 (39508)	ANKRD28 (39973)	ANKRD28 (902)	ANKRD30B (34962)	ARNT2 (15551)	BTRC (14642)	BTRC (31170)	C14orf167 (10790)	C14orf167 (21604)	C15orf39 (33521)	C1orf106 (23394)	C6orf173 (20004)	C6orf173 (25920)	C8orf72 (30225)	CBFB (36131)	CBFB (41927)	CDRT4 (17892)	CDRT4 (36486)	CIRBP (19226)	CIRBP (25510)	CIRBP (37062)	CIRBP (40021)	CREBL2 (38190)	CREBL2 (43015)	DNAJC12 (26566)	DOC2A (39258)	ESR1 (13100)	ESR1 (26884)	FBXW9 (19747)	FMO5 (27166)	FMO5 (27334)	GLRB (41944)	GMPR2 (10444)	GMPR2 (24218)	GSTO2 (43479)	IFT74 (38301)	IGF1R (24816)	IGF1R (25967)	IGF1R (36575)
0	0.309154	0.182919	3.62295	0.441644	2.01741	-0.643154	-0.529692	0.0895465	0.983685	-3.37706	0.207579	-0.38219	-0.26126	5.86436	3.25594	0.0717343	0.311079	1.17272	0.0806589	-3.30116	0.418974	-1.53095	-2.96726	2.18882	0.0293302	-0.594946	-2.15838	-0.119948	0.277753	1.30307	0.189598	-2.67014	0.0198023	-1.5283	0.552846	0.323072	0.0368998	5.48004	-0.645931	1.25977	1.02195	-0.975081	0.784361	-2.76788	1.17993	0.199665	1.78934	0.025238	0.676856
0	0.122722	-0.00367994	1.6258	2.8313	-0.667533	-1.88483	-0.207642	0.274283	0.407987	-1.72996	0.0100282	-0.219476	-0.088061	0.679695	2.09223	-0.456915	0.584486	0.195069	0.0449	-2.49428	0.394094	-1.15642	-2.46004	1.70714	-0.852374	-0.781456	-3.0633	-0.0481041	0.307063	0.560981	0.276795	-2.83485	-1.31097	-1.15493	-1.93112	0.515816	-0.041136	3.73398	-0.800959	0.0549785	0.293223	-1.74664	0.0127587	-2.04814	1.54948	-4.6719	1.48371	0.358634	-1.9242
0	0.199056	-0.0278411	-0.0772971	-2.99345	-1.21318	-1.81973	-0.613325	0.736181	-0.133262	-1.88673	1.3569	-1.59375	-0.347025	0.212082	0.589848	0.257583	0.175151	0.809111	0.0843435	-1.63496	0.641439	-2.12979	-2.81504	1.0797	2.49949	-0.571919	-1.74178	-0.1933	0.269236	-0.534011	0.459263	-2.20476	-1.43698	-0.17296	-4.95118	0.246356	0.548242	-0.904657	-0.522879	0.996535	0.739019	-0.928441	-0.161755	-2.13879	0.47344	-4.27582	0.97787	0.823567	-3.71554
1	0.445116	0.315928	2.40969	2.32933	1.53326	0.662068	-0.55861	-0.0492795	-0.050942	-2.83196	1.22335	-1.08535	-0.323503	3.391	-1.12966	0.156353	0.432743	-0.226517	0.440958	-2.67127	0.395506	-0.587263	-2.57416	1.17513	0.597339	-0.563629	-1.43608	-0.0442358	0.235492	0.423334	0.185681	-2.58422	-2.85676	-0.828833	-2.76963	0.496514	0.00795247	2.54731	-0.973094	-0.248323	-0.0922672	-2.00138	0.571887	-2.81787	0.160487	-1.14291	1.06855	0.0417336	-3.32668
0	0.630399	-0.0299806	1.20067	1.65781	1.00163	0.762871	0.346129	0.252993	-0.232907	-3.18564	1.88187	-2.07342	-0.659665	0.19775	-1.26583	0.556014	0.37858	0.274114	0.136242	0.343099	0.601907	-1.80756	-3.12676	2.87142	0.612677	-0.733159	-1.2197	0.038772	0.191263	1.06697	0.159031	-1.56671	-2.66426	-0.799453	-0.388815	0.823996	0.0603343	2.48408	-0.356818	-0.0488307	1.31635	-1.54603	0.49577	-2.45839	0.590176	-3.77648	1.20693	0.626692	-3.0736
1	0.742787	-0.0476998	-1.37696	-0.631555	-0.409869	-1.64269	-0.00183675	0.299742	-0.406172	-2.31343	0.733111	-0.325406	-0.570388	0.533403	0.944625	-0.109141	0.462947	-0.4436	0.333571	-0.890629	0.443774	-0.382091	-1.90988	1.99516	-0.234996	-0.786413	-1.05021	0.0640765	0.331895	1.33099	0.522426	-3.04701	-2.76361	-0.879519	-2.60298	1.88647	-0.0726998	0.940115	-0.702884	-0.222531	0.192066	-1.7957	-0.273971	-2.04861	-0.301429	-4.41675	1.29563	0.135497	-4.10417
1	0.819013	-0.103124	-0.274828	-0.197827	-0.213334	-1.06617	0.0328509	0.417758	-0.567776	-2.48613	-0.0146055	-2.44263	-0.535064	0.46005	-0.366232	-0.131596	0.515454	0.312773	0.218087	0.2831	0.425523	-2.94196	-4.40873	3.38212	0.517544	-0.674299	-3.22942	0.00312794	0.526139	0.351144	0.91755	-3.07785	-0.547224	-1.83804	0.744122	0.308341	0.0248841	4.11872	-0.615962	-0.367599	0.148057	-1.09628	-1.40199	-2.51456	1.4738	-4.39305	1.01356	0.382961	-3.25903
1	0.850199	-0.0575616	1.83322	2.85575	-0.102769	-0.719987	-0.243962	0.208369	0.0765394	-2.79416	0.0899398	-0.967863	-0.0572849	0.0511619	2.40445	0.185465	-0.103725	-0.406857	0.155837	-0.999596	0.772227	-0.488503	-1.98094	2.35949	0.601008	-1.08	-0.446088	0.0612437	0.311546	-0.254864	0.059837	-2.96046	-2.92376	-0.298596	-4.5894	0.728897	-0.0368783	3.72209	-0.575287	0.235144	-0.0892162	-1.60345	0.194948	-2.24032	0.485276	-4.77562	1.05179	0.183481	-3.30149
1	1.0668	-0.0627552	-0.792048	-2.65309	-0.546114	-1.65725	0.0779368	0.650878	0.217055	-2.08291	1.2427	-1.72581	-0.284593	-0.0720932	-0.0895178	0.456383	0.470489	0.136254	0.248065	0.341732	0.398282	-0.575272	-2.14762	1.89927	-0.237091	-0.611702	-0.339742	0.0591542	0.216611	-0.359922	0.217204	-2.27056	-1.20999	-0.717232	-0.93937	1.6724	0.169718	-0.302861	-0.501695	-0.180379	0.907009	-1.43233	0.413812	-2.00626	-1.15467	-2.44108	1.43252	0.749323	-3.87828
0	0.858805	0.383845	3.29071	2.04271	0.944351	0.946969	-0.111734	0.164987	0.62641	-2.55281	0.658002	0.169671	-0.359329	-0.0374511	-2.53519	0.539537	0.628409	1.11555	0.938511	-0.757404	0.433566	-1.21177	-2.95026	-0.0166149	-0.579135	-0.717709	-3.35948	0.151525	0.215236	-0.222262	0.107467	-2.2193	-0.496836	-1.56424	-0.635394	0.955779	-0.0972271	3.6722	-0.696225	0.0778757	0.0425461	-1.65457	1.24577	-2.09708	3.24675	-4.27584	0.909147	0.383748	-1.8542
0	1.07963	0.304012	2.36264	2.36084	1.77773	-0.846017	0.382237	0.793528	-0.17525	-2.40102	1.00674	-0.686787	-0.00796182	0.999498	1.1094	0.655276	0.0359278	0.579067	0.211953	-1.07713	0.98002	-1.89411	-2.81781	2.94054	-2.92519	-0.892953	-1.66136	-0.0310981	0.342055	0.0447095	0.120735	-1.39308	-2.18623	-0.54228	-0.379513	1.02995	0.579091	3.12977	-0.837183	-0.229702	0.776877	-1.37535	1.08886	-2.13178	0.886461	-1.56778	1.40862	0.497325	-0.72762
0	0.374756	-0.0111009	2.60982	4.191	3.27344	2.37305	-0.336392	0.180462	0.255266	-3.15054	2.20539	-1.00378	-0.219264	0.70688	-0.43023	-0.16138	0.592051	0.39697	0.0814434	-3.19746	0.487655	-5.86906	-5.99204	2.18909	0.959766	-0.387309	-1.53721	-0.172248	0.325172	-0.0913855	0.356774	-1.36105	-2.53465	0.753193	-4.61798	0.173571	-0.0177455	4.13096	-0.530037	-0.00639371	0.485429	-1.038	0.541412	-2.30413	0.940911	-2.93317	1.67234	0.287412	-0.893132
0	0.544271	0.509569	3.61349	2.63374	1.04467	1.55925	-0.367613	0.631497	0.843121	-2.14526	0.853208	-1.52383	-0.500124	-0.0415062	2.66355	-0.086883	0.423258	0.200637	0.180416	-3.58074	0.121426	-1.96069	-4.15459	0.685015	-0.511737	-0.682893	-2.22971	-0.169312	0.219283	0.00504071	0.577708	-2.75868	0.685815	-0.94155	-0.584395	2.09863	-0.357313	3.84987	-0.957494	-0.0183709	-0.0651483	-0.971984	0.241408	-2.26356	1.31317	-2.34973	1.46986	1.31008	-2.03171
0	0.684205	0.0599524	0.64318	3.96224	2.85519	1.13313	-0.29489	0.131779	-0.12763	-2.83712	0.982986	-0.47648	-0.110978	1.10763	-1.41795	0.302584	0.568562	0.270803	0.693864	-1.82795	0.620429	0.116558	-2.11658	0.738201	-1.31739	-0.882367	-2.72382	0.0402339	0.136314	-1.07484	0.166838	-2.77188	-1.66811	-0.233011	-1.23933	0.891065	0.00107613	3.33311	-0.644425	0.131196	0.786617	-1.52843	0.648319	-2.2194	1.31929	-3.31141	1.48725	0.176604	-1.00421
1	0.855291	-0.00752054	-0.171047	-0.25245	-0.256372	-0.152484	-0.300295	0.314281	-0.189183	-2.43234	0.996728	-1.52709	-0.483718	-0.128937	-1.02911	0.358417	0.44944	-0.301696	0.100037	-1.31457	0.362955	-0.0518951	-1.42458	0.324814	-0.691632	-0.366647	-2.66408	0.494945	0.130062	-0.763765	0.184394	-1.89996	-2.56157	-0.997313	-0.96935	1.60544	0.0215875	2.056	-0.0639022	0.0248976	0.398029	-0.966911	0.230903	-1.91128	0.334108	-3.4746	1.09588	0.553705	-4.63338
0	0.45849	0.541969	3.45497	3.91962	3.72263	0.154248	-0.703363	0.715094	0.986868	-2.57043	1.90271	0.0817926	-0.593742	2.25073	0.514088	0.00102872	0.628038	0.443754	1.06537	-3.26541	0.488542	-2.03412	-4.20229	0.704288	-0.0899376	-0.696376	-1.34558	-0.128504	0.253099	0.876127	0.130405	-2.51577	-0.346675	1.40422	0.290329	0.181019	-0.175759	4.90542	-1.02186	-0.0237684	0.00866922	-0.41591	1.01589	-2.55026	1.6639	-0.070909	1.28616	0.340152	0.789615
0	1.12778	1.97821	1.90349	1.9479	-0.550773	-1.5053	0.105672	0.629284	-0.445672	-1.94833	1.11443	-0.221718	0.0328687	-0.0972964	-2.2606	0.15548	0.636052	0.23794	0.48505	-0.176408	0.603225	-1.80898	-2.95929	0.221814	-0.67407	-0.590761	0.652883	-0.124266	0.560765	1.62741	0.848718	-2.07171	-2.49547	-0.345697	0.0638343	1.38793	-0.00882954	2.33018	-0.549977	0.0372787	1.52047	-1.13164	0.632382	-1.39163	1.40682	-3.2867	1.21771	0.251086	-1.9658
0	0.26402	-0.0911543	1.32123	2.91122	0.617206	2.06054	-0.306586	0.315451	0.733389	-0.941547	1.12121	-0.847892	-0.205929	-0.126946	1.94227	0.561334	0.176906	1.46393	0.575126	-2.27261	0.760045	-2.5367	-3.05058	3.09411	-2.33118	-0.589804	-3.08435	-0.0960926	0.512807	1.37956	0.417355	-1.10232	-2.86914	-1.1347	-3.30104	0.212919	0.203265	3.47367	-0.632279	-0.143718	0.840882	-0.726001	0.77023	-2.23322	1.60813	-2.60815	1.32063	0.160263	-2.13149
1	0.616811	-0.0871316	-0.159791	2.09099	1.09281	0.725416	-0.0349568	0.834075	-0.0582107	-3.11952	0.540171	-0.741695	-0.118356	0.334619	-0.216577	1.02988	-0.111148	0.620496	0.0660708	-0.637473	0.97908	-0.815883	-2.12387	0.364166	0.103089	-1.03832	-0.919939	-0.0689363	0.321805	-0.959909	0.0463922	-2.36329	-1.21811	0.648134	-2.77068	0.157148	0.676729	3.01219	-0.740299	-0.0664445	0.848344	-1.31909	0.141382	-2.83944	0.964063	-2.32216	1.30032	0.483938	-2.80198
1	0.395939	-0.00768384	0.0882527	3.21153	1.46166	-1.28092	-0.481247	0.645093	0.916645	-2.48974	1.2061	-1.1631	-0.42795	0.0855319	-0.86543	0.119092	0.613553	-0.135909	0.207008	0.858088	0.554778	-0.606891	-2.592	-0.0188078	-0.850678	-0.86108	-0.588425	-0.0666415	0.327422	-0.900699	0.168332	-2.4315	1.35511	-2.19518	-3.99495	1.05466	-0.0430086	2.87115	-0.725757	0.00278858	0.211212	-1.7297	0.441984	-2.19139	1.2624	-1.87541	1.38611	0.642795	-2.44361
0	0.92172	0.745758	4.59146	3.98115	3.67254	1.12704	-0.440291	-0.222143	0.119519	-2.38065	2.04244	-1.53846	-0.718921	1.04272	0.152419	1.65318	1.50164	0.540803	0.346389	-3.91624	0.206921	-1.7759	-3.05034	2.96483	-1.11019	-1.03591	0.434974	-0.0238355	0.00346941	-0.0496981	0.1158	-3.09062	-0.696228	-0.380705	1.77942	0.362718	-0.333808	5.72526	-0.80354	1.86335	1.39272	0.125035	-0.342476	-2.65762	2.20988	-2.20545	1.19591	0.204182	-1.66302
0	0.428206	-0.0425743	0.995401	0.604507	1.30829	-0.966387	-0.486402	0.337537	0.0228905	-1.56746	1.87314	-1.28455	-0.0898522	3.04177	-0.491554	0.479147	0.504932	0.338902	0.418941	-2.11782	0.69322	-1.43627	-2.80978	0.171036	0.748824	-0.659409	-0.878315	-0.211277	0.313236	-0.643541	0.228224	-2.41435	-0.773215	-0.124284	-2.82216	0.516282	0.333183	3.76796	-0.577538	1.23278	0.847863	-1.47631	-0.245208	-2.05033	-0.483225	-2.21979	1.371	0.403806	-1.50051
0	0.906166	0.0402534	2.72785	1.48367	2.06119	0.91368	-0.193952	0.385452	0.0553933	-3.03223	1.82803	-0.808999	-0.716663	1.91733	2.15132	0.286065	0.624147	0.478422	0.033245	-2.98169	0.520229	-2.65071	-4.10027	2.95868	-0.062201	-0.514895	0.633183	-0.0911971	0.680044	1.16409	0.809091	-2.579	-2.84452	-0.542585	-1.23331	0.106675	-0.251119	4.52417	-0.871496	0.393405	-0.244374	-1.8416	0.168669	-2.91545	1.01207	-0.896373	1.56372	-0.0968484	-0.387037
1	0.655548	0.00475086	1.31593	-1.05375	-0.293882	-0.99485	-0.624225	0.285726	-0.496845	-2.65185	0.233547	-1.37579	-0.557145	-0.48045	-3.41244	-0.0527352	0.285834	-0.466975	0.0519517	-1.55217	0.558174	-0.621192	-2.07121	0.548325	-0.119557	-0.755628	-1.87241	-0.0857551	0.0492357	0.179263	-0.0067165	-3.09319	-1.91146	-2.28661	-2.31061	0.778259	-0.0592549	-2.20612	-1.18128	-0.452683	0.634092	-1.25431	-1.79147	-2.57035	0.829346	-3.1202	1.34401	0.294699	-3.75862
0	0.216405	-0.0439033	1.30662	4.00438	1.98885	-2.21017	-0.297926	0.274035	1.51713	-2.66218	2.14765	-2.05983	-0.515081	-0.105269	0.597356	0.545889	0.704592	0.0864358	0.16165	-2.44476	0.71655	-1.86915	-2.45093	2.44704	1.26099	-0.0553918	1.28049	-0.127011	0.398041	0.615293	0.297823	-3.28721	-3.01923	-0.2763	-0.45245	0.615804	0.192685	5.77246	-0.853744	-0.0991697	0.246495	-1.8181	-0.7276	-2.41775	0.215671	-2.41545	1.25813	0.167929	-1.19654
0	1.08138	-0.080204	0.890146	4.62808	1.73431	0.836569	-0.441223	0.157563	0.353414	-2.13161	1.09086	-0.533655	-0.255242	0.0585765	-0.548856	-0.198634	0.95634	0.204387	0.256576	-0.998507	0.536879	-1.33041	-3.09521	0.536181	-0.282595	-0.658302	-0.800109	-0.0424102	0.31346	-0.926355	0.332522	-2.33767	-1.45112	-0.408777	-0.344276	2.07568	-0.0483661	3.55491	-0.558104	0.103824	0.659896	-1.10688	-0.40819	-1.29408	0.0063469	-2.41158	1.66399	0.538966	0.0855196
1	-0.505214	0.0706695	-2.94394	0.490659	1.08436	-2.19284	-0.525136	-0.0969442	0.407413	-3.20946	0.0657151	-0.0231877	-0.242441	-0.155441	0.197067	-0.802065	0.478373	-0.209457	0.32402	-2.81713	0.714459	1.52049	-0.659378	-0.351609	0.427922	-0.0856785	0.317419	-0.13731	0.122544	0.293579	0.078719	-3.56244	-1.34042	-1.57208	-4.99555	0.0100442	-0.194982	-2.34804	-0.365864	-0.552148	-0.100282	-1.9164	0.454393	-3.24112	0.993914	-3.38756	1.65911	-0.0437724	-2.18215
0	0.385878	-0.0173896	1.15084	-3.61149	-0.610023	-1.83063	-0.155652	0.51881	0.0676146	-3.44548	0.849112	-0.88741	-0.519189	0.437554	1.78577	0.177149	0.567869	-0.218966	0.209055	-0.869028	0.526494	0.0592506	-1.44677	1.11732	1.52785	-0.349797	-3.09013	-0.066166	0.230754	-0.0527922	0.159809	-2.28372	-2.91271	-1.00019	-1.64483	0.917586	-0.00352491	2.54389	-0.512211	-0.120872	0.132216	-1.63552	-0.600778	-2.28103	-0.21231	-4.65882	1.30293	0.233686	-6.81871
0	1.21569	0.0320383	0.840202	1.80426	0.728005	0.879086	0.083759	0.626616	0.38944	-2.1378	1.03087	-0.309666	-0.385752	-0.0679442	0.262777	-0.25866	0.791602	-0.0611253	0.411159	-1.65862	0.841312	-1.33136	-2.32299	1.21747	-1.01257	-0.953732	-0.758709	0.0158399	0.436597	0.272475	0.322003	-0.541083	-2.0437	-1.84885	-0.439517	2.1253	0.355537	0.491551	-0.286937	-0.334833	1.52026	-1.58945	0.555618	-1.71772	0.285632	-2.89147	1.52302	0.365121	-1.931
0	0.648891	0.0681251	2.63064	3.50927	1.77361	2.12095	-0.42435	0.262464	-0.35142	-2.2114	1.25171	0.305456	-0.230577	-0.0741808	2.51337	0.438859	0.495191	0.401591	0.219199	-1.74361	0.51352	-1.67462	-2.77212	1.49969	-1.20457	-0.670826	-2.79231	0.031974	0.036925	-0.47625	0.0968693	-2.63506	-1.27555	-0.832428	-0.679035	0.666266	-0.110391	4.49752	-0.757841	0.405651	0.593703	-1.60016	0.541835	-2.35804	1.45369	-3.48012	1.46695	0.258672	-0.894836
0	0.158542	0.0518125	2.0026	2.38026	1.02222	-0.35274	0.0753618	0.860898	0.373888	-2.28241	1.62227	-0.789586	-0.68414	-0.00899522	0.277537	-0.567158	-0.00160186	0.410584	0.0587053	-2.36217	1.22142	-0.421828	-1.27726	0.360178	0.388512	-1.14168	-2.86756	-0.195854	0.736501	0.35695	0.37367	-1.52115	0.841494	0.198607	1.13898	0.328317	0.661896	3.40822	-0.414478	-0.477809	0.390278	-1.16146	0.748353	-1.98619	0.387317	-0.821287	1.46765	-0.015522	0.504657
0	1.00079	-0.0659587	-0.358781	1.43486	0.141672	-1.34874	-0.348851	0.3362	0.207724	-2.59962	1.40334	-1.8554	-0.212898	3.48475	0.0935004	-0.376459	0.382149	0.0404957	0.0848422	-1.99777	0.633685	-1.18337	-2.39901	-0.0610659	0.137923	-0.680097	-2.61741	0.198678	0.270875	0.232606	0.21114	-1.5074	-2.70329	-0.450412	-2.86921	1.52624	0.203747	2.40568	-0.515519	0.264379	0.947605	-1.31029	0.239121	-1.66511	0.719496	-3.78201	1.24699	0.701814	-2.81855
0	0.424208	-0.062401	-3.02679	0.773624	1.68962	-1.68027	0.160205	0.517891	-0.49623	-2.61228	0.393738	-1.24982	-0.360715	-0.13574	0.913859	-0.391941	0.296981	0.16471	-0.00300371	-1.88804	0.715629	-0.360473	-1.45293	2.13518	0.399012	-0.811637	-0.740781	-0.135417	0.202708	0.139757	-0.0430333	-2.35124	-2.87821	0.581455	-3.73906	0.167736	0.153784	2.8604	-0.653744	-0.369636	-0.00678883	-1.96751	-0.0205529	-2.75519	1.47741	-4.86591	1.38508	0.0124775	-1.6436
0	0.699316	0.185096	2.21537	3.46206	1.24782	-1.30489	-0.25811	0.504972	0.849722	-1.99595	1.51661	-0.17459	0.0482013	-0.102092	0.477872	0.665635	0.278599	-0.180953	0.441079	-1.95997	0.556989	-2.07321	-3.14839	-0.168745	-2.08947	-0.863962	1.8774	0.164296	0.412689	1.37066	0.819466	-2.00769	-2.38095	0.718848	-1.8718	0.729716	0.378328	2.9803	-0.675136	1.03207	0.564657	-1.45629	0.0923134	-1.74365	-0.79887	-2.66398	1.07265	0.57081	-1.12291
0	1.03901	0.215622	2.6633	0.165174	-0.151838	-1.1383	0.0185229	0.60704	-0.407798	-2.42825	1.21816	-1.01081	-0.286315	0.00219208	0.803384	0.126039	0.415271	0.143284	0.0905059	-2.59634	0.709794	-0.87285	-1.94983	2.85778	-0.0215896	-0.993489	0.168618	-0.0929806	0.343524	0.396299	0.359623	-1.7948	-0.68304	-0.467943	-1.21944	1.12744	0.328379	4.28251	-0.32646	1.23364	1.05462	-1.74054	0.327682	-1.99244	0.540437	-2.03002	1.27368	0.368721	-0.977094
0	0.951521	0.192524	3.51443	3.34712	1.19924	-0.694905	-0.344883	0.240581	0.17059	-1.84356	0.762195	-0.679809	-0.353789	0.0446474	2.00138	0.16645	0.847106	0.295995	0.516228	-2.18234	0.938401	-1.95361	-2.95971	3.17802	0.22288	-0.91531	-3.17231	-0.0844251	0.338045	0.330609	-0.0543969	-2.66406	0.680788	-0.294039	-0.440471	0.275956	0.0818263	3.50206	-0.878155	0.331081	0.504	-2.09567	0.684464	-2.28531	1.86165	-3.86712	1.19231	-0.0559381	-0.573714
1	0.360559	0.121258	-0.568599	-0.581892	-1.13037	-0.2142	-0.203766	-0.0452132	0.540566	-2.74779	1.239	-1.28745	-0.568844	-0.109049	1.62241	-0.459424	0.517748	-0.0158315	0.301342	0.120695	0.577009	0.422624	-0.859784	1.82821	0.358916	-0.505721	-2.94188	-0.165293	0.362569	-1.51912	0.283732	-3.03278	-2.5651	-0.181646	-2.75095	0.152842	-0.0826503	2.76338	-0.790058	0.188504	0.535024	-1.42865	-0.465437	-2.64447	1.28688	-3.71876	0.925838	0.579079	-0.903398
0	1.31329	-0.0249625	-0.233345	-0.723261	-0.481395	0.221946	0.188416	0.528689	-0.651846	-2.41874	-0.53702	-1.59968	-0.590951	-0.10309	0.86251	-0.0101698	0.72469	-0.278352	0.0996841	0.108233	0.500969	-2.02147	-2.39054	1.18358	-1.42185	-0.952017	0.671327	0.179159	0.0850937	-0.324939	0.195898	-1.96221	-2.3582	-1.52647	0.350712	2.45647	0.0575288	3.06288	-0.198403	-0.297056	1.31988	-1.42861	-0.338216	-1.22349	1.54738	-3.29435	1.08793	0.549657	-3.28758
0	0.425009	0.0178881	1.33598	3.17852	0.76328	-1.73512	0.105651	0.362604	-0.0362465	-0.526678	1.59673	-1.68379	-0.533372	-0.132064	0.129076	0.489633	0.493014	-0.0243168	0.350628	-2.8849	0.545982	-2.12391	-4.36263	0.127989	-1.21413	-0.525682	-3.05795	-0.147017	0.212112	1.73081	0.272015	-1.50925	-3.2576	-1.46227	-3.15505	0.489334	0.11444	3.22599	-0.597626	0.0794107	0.238015	-1.25456	0.727683	-1.82433	1.53259	-3.94774	1.33996	0.198975	-0.14218
1	0.681185	-0.101225	-2.65642	-1.61311	0.207871	-1.92966	-0.388	0.50895	0.69153	-2.47107	0.152105	-1.96929	-0.300583	1.75575	-1.95807	0.634578	0.0958581	0.0559895	-0.0037955	0.123189	0.693783	-0.593866	-1.6148	1.71765	-0.179156	-0.443558	-2.47675	-0.11592	0.318283	0.101516	0.091144	-2.30018	-3.18489	0.377724	-2.97222	0.868589	0.255132	0.71124	-0.240153	-0.0547181	0.231692	-1.98222	-0.488877	-2.26798	1.47259	-4.4093	1.25211	0.226287	-3.17531
0	0.472235	0.313652	1.69121	0.838789	-0.620663	-1.18758	-0.322332	0.249583	0.535952	-3.53393	0.477197	-0.558182	-1.34901	-0.203765	0.988945	-0.58826	0.60053	0.98324	0.188115	0.956105	0.629147	-0.788678	-1.88719	0.45117	-0.152908	-0.816943	-1.80227	-0.214471	0.38086	1.67713	0.164504	-2.3058	-3.84787	-2.45394	-0.798037	0.361365	-0.0842814	2.7835	-0.584813	-0.318161	-0.0998712	-2.12236	0.752827	-2.74395	1.56339	-3.08217	1.47066	-0.158238	-0.984698
0	0.899978	0.116102	1.57054	1.66623	0.748713	-0.28865	-0.0564224	0.657924	-0.373999	-2.5122	0.192637	-1.19247	-0.53897	-0.00573679	0.612641	-0.245301	0.407871	0.752043	0.0137589	-2.57786	0.861083	-1.10559	-2.07885	-0.170125	1.07213	-0.571159	0.224272	-0.170238	0.513042	1.06288	0.564519	-1.11905	-1.83196	-0.976628	-1.97528	0.149497	0.479956	4.43243	0.00945811	-0.34496	0.505591	-1.79586	0.314449	-2.45978	-0.758524	-2.82071	1.1447	0.112951	-0.9597
0	0.854501	-0.0992348	-1.39373	-0.108419	-0.305811	0.00271555	-0.379186	1.01931	0.342075	-2.6744	0.958475	-1.94804	-0.270129	-0.134697	-0.542654	0.167554	0.500926	0.371367	0.00559387	-0.130496	0.866495	-1.98628	-2.71259	0.91522	-0.474653	-1.06966	-1.19804	-0.0352084	0.551286	0.0793238	0.471959	-0.0754387	-1.26068	0.0462748	-3.43431	1.23432	0.636024	2.46404	-0.233355	1.45947	1.01671	-1.55303	0.384166	-2.49506	2.08762	-2.51282	1.51691	0.27771	-3.90305
1	2.24089	0.130417	-1.91918	1.38938	0.44768	-0.852278	0.101388	0.99395	0.230516	-1.12968	1.70053	-1.76753	-0.0844482	0.00909484	0.281974	0.548267	1.50918	0.344757	0.21108	-0.0460338	0.98339	-0.885607	-1.82383	0.189219	0.191714	-0.891251	-0.938308	0.0277878	0.542398	-0.219247	0.356955	-1.39846	-1.43898	-0.68626	-2.04765	2.8445	0.576183	-0.343606	-0.815373	-0.410396	1.10103	-1.30152	-0.462174	-0.600203	-0.484135	-1.93116	2.29907	0.398871	-2.22353
0	0.882429	0.225079	2.09789	1.25179	1.86475	1.78815	-0.358495	0.488014	-0.164667	-3.39146	0.324399	-1.6404	-0.360673	0.300944	-1.78973	0.195211	0.38036	-0.0572372	0.12768	-1.98106	0.581343	0.546971	-1.34731	0.27804	-0.0265496	-0.671549	-3.60626	-0.174478	0.10876	0.997853	0.171472	-2.5316	-2.40292	-1.88099	-0.9109	0.448534	-0.0259302	2.81588	-0.160914	-0.027751	-0.00347322	-1.87872	0.0290753	-2.36991	1.60872	-4.05143	1.27372	-0.146062	-4.16301
0	0.675397	0.089567	1.06214	1.99507	0.560236	-0.275939	-0.102975	0.646183	0.951789	-1.60361	1.1366	-0.0526779	-0.181757	0.089647	0.379581	-0.0538933	0.612679	0.535427	0.213663	-0.977423	0.818675	-1.49475	-2.02218	0.047579	0.215366	-0.795161	-0.846993	-0.0830141	0.496592	0.266729	0.35253	-1.84963	-2.64255	-0.248407	-0.290391	0.644282	0.449431	4.0915	-0.460821	-0.103437	0.680931	-1.50231	0.231766	-1.96556	0.735473	-2.61945	1.25083	0.576621	-0.154059
1	1.00998	-0.0877568	-1.25827	-2.35291	-1.02246	-1.36962	0.0851329	0.616152	-0.601633	-2.04345	-0.0667839	-1.47504	0.101615	-0.079573	1.36653	0.0826246	0.237086	-0.152844	1.84306	1.4306	0.657939	-1.35609	-2.01446	0.665954	-2.60839	-0.507868	-2.26798	-0.0304077	0.256739	1.20318	0.221575	-1.78049	-2.24657	-1.35965	-2.61929	1.23005	0.247619	-1.28561	-0.0991678	-0.0147373	0.398724	-1.42553	-1.20012	-1.58256	0.0879639	-3.15479	1.01947	0.262772	-4.38891
0	0.628375	0.139804	3.77413	3.38733	2.39478	0.140655	-0.2356	-0.189244	-0.846798	-2.72201	1.02624	-1.03213	-0.307872	0.00507742	1.50606	-0.154508	0.753934	0.859162	0.258484	-3.97167	0.354244	-2.13992	-3.82245	0.169312	1.29921	-0.0757602	-0.0466302	-0.0541461	0.201278	1.16593	0.277649	-3.63888	-3.53687	-0.788462	0.0490508	0.555683	-0.131694	5.27937	-0.350408	0.454272	0.472812	-0.692303	-1.01115	-2.28171	0.723872	-4.8803	1.34962	0.514988	-0.240123
1	1.2913	-0.0540221	-2.55145	0.510118	-0.798189	-0.161061	0.167511	0.552198	-0.672534	-2.28988	-0.0793981	-1.72769	-0.317483	-0.08998	-0.416657	1.37245	0.765009	-0.251907	0.07301	0.91056	0.419224	-1.65311	-2.57647	0.597006	0.306053	-0.704577	-2.11709	0.256195	0.0659535	0.107822	0.0538125	-2.02999	-2.3347	-1.02643	-3.09683	2.84303	0.204945	3.23001	-0.00307689	0.0686376	0.614387	-1.47545	-0.147834	-1.47518	0.891249	-3.18373	1.19026	0.401646	-3.22608
0	0.918153	0.211941	-0.878424	4.00781	0.384752	-0.451688	-0.192327	-0.119476	-0.625065	-2.24137	1.02875	-0.735801	-0.554847	-0.069389	-0.228343	0.205468	0.641976	-0.0129652	0.0664625	-1.54763	0.374402	-1.70983	-2.875	0.0264206	-0.254272	-0.752116	-1.70545	0.0674102	0.144639	1.71638	0.412012	-2.85873	-1.09697	-0.362667	-4.07997	1.52273	-0.225721	2.6695	-0.307274	0.270408	0.617039	-1.25711	-0.493673	-1.73606	-0.745767	-2.9994	1.06199	0.878307	-1.13602
0	0.334096	-0.0796152	-2.21651	-0.564245	-0.198735	-1.01737	-0.409451	0.0609965	-0.555383	-3.20955	0.0669316	0.228122	0.214764	-0.064205	0.866738	0.702921	0.515681	0.0764866	0.0174391	0.626339	0.643976	2.1599	0.570805	-0.406938	1.22227	-0.587786	0.381101	-0.177376	0.117544	-1.4435	-0.103657	-3.69678	-2.38512	-1.48207	-4.84217	0.111579	0.0526188	-1.80249	-0.768306	-0.397545	0.329161	-1.06097	-1.41006	-2.25833	0.887716	-3.79816	1.28203	0.189498	-1.56999
0	0.616345	-0.0203217	0.247857	1.01206	2.9826	-1.50903	-0.407867	0.50561	-0.0220692	-1.62037	1.90279	1.0102	-0.149641	1.28679	0.368578	0.379532	0.44745	0.82676	0.371081	-2.42527	0.431833	-1.66381	-3.08394	2.0265	-1.57185	-0.872196	0.0535229	-0.0704575	0.246234	-1.03287	0.269717	-2.81253	-0.340332	0.912717	-2.68475	1.01934	0.403653	4.345	-0.593438	0.447256	1.14121	-1.38936	-0.400271	-1.378	1.78072	-3.24473	1.20523	0.807044	0.787157
0	0.233745	0.0350066	-1.23965	3.03006	0.765952	-1.13953	-0.320794	0.584158	0.854844	-1.37816	1.49089	0.0421555	-0.63591	0.85227	2.83051	-0.0820907	0.678227	0.517848	0.175247	-1.72458	0.715016	-1.91129	-2.99619	3.27709	1.0576	-1.11223	0.049473	0.144138	0.413901	0.825133	0.323156	-1.62757	0.273086	0.369116	-0.0488446	0.521138	0.269585	5.20206	-0.86856	0.414817	-0.353874	-1.85172	0.493635	-2.66585	2.04485	-1.15944	1.31508	0.0499303	1.2715
0	0.509255	-0.0262043	-1.18213	2.36995	-0.669354	1.42251	-0.34964	0.246505	0.692119	-2.34422	-0.838241	-1.27922	-0.705694	0.149689	0.580792	-0.0199028	0.25286	-0.207083	-0.0550704	-0.825909	0.676424	2.75037	1.28447	2.0289	0.772972	0.0170576	-2.11098	0.125364	0.0205322	-1.4921	-0.179379	-3.09934	-0.690102	0.833936	-4.63119	0.461918	0.217047	-2.54472	-0.827389	-0.187611	0.204577	-1.566	0.414498	-2.37917	0.437346	-3.0384	1.32428	-0.226379	-3.68998
0	1.00598	-0.124143	-0.683491	-1.65257	0.445009	-1.36562	-0.400851	0.349399	-0.597754	-2.36139	1.18309	-1.08387	-0.0937745	0.124601	0.587674	-0.113677	0.41061	-0.381761	0.202666	0.536311	0.50717	0.253684	-1.74377	0.611683	-0.566516	-0.518462	-2.12951	0.119592	0.000122152	-0.971307	-0.105398	-2.50122	-0.679421	-1.26515	-3.88769	0.354633	-0.130147	-1.10402	-0.275769	-0.51379	0.37669	-1.1351	-0.132015	-1.80747	-0.666811	-2.2479	1.36588	0.472103	-5.46399
0	0.697092	-0.0211965	-4.75338	-0.15803	-0.0560408	-0.635429	-0.0223882	0.41435	-0.0401771	-2.94145	-0.28783	-1.27293	-0.700466	-0.0765601	2.51102	0.288974	0.620069	0.215048	0.299705	-0.614855	0.431377	0.739948	-0.651177	1.81237	1.84666	-0.563444	-1.60849	0.0591742	0.180102	-1.76473	-0.0320081	-2.94066	-3.05189	-1.03099	-4.22069	1.7998	0.183159	-2.12337	-0.824525	0.0120845	0.522596	-1.26521	-0.915348	-1.72964	0.781898	-3.04546	1.8086	0.18699	-5.92453
0	0.246063	-0.125869	-0.603106	0.315004	-0.150297	-0.794147	-0.248426	0.00680322	-1.14301	-3.46932	-0.0246842	-0.384717	-0.840885	0.29243	-0.512878	-0.771927	0.333814	-0.0310262	0.06251	-3.84166	0.348961	0.902461	-0.965795	0.177624	0.968651	-0.655165	-0.105669	-0.0140889	-0.00314366	-1.64215	-0.102047	-3.21124	-3.8833	-0.882294	-5.13336	0.000632063	-0.157398	-2.81219	-0.799857	-0.140183	0.357305	-1.76826	-0.800996	-2.94493	-1.35564	-2.53826	1.28049	0.0157993	-4.38138
0	0.357838	0.762634	1.87071	2.93702	2.61419	0.817084	-0.143834	0.531638	-0.493072	-1.94986	0.773206	-0.725714	-0.27233	-0.1346	1.88214	-0.0798369	0.0168803	0.654822	0.122674	-0.739005	0.62856	-1.51778	-2.33857	2.10309	-0.942195	-0.863476	-2.84686	-0.114953	0.342684	-0.980174	0.300336	-3.13579	-0.991242	-1.02598	-4.00762	0.490001	0.483769	5.94092	-0.331443	0.844524	0.928464	-1.44643	0.0717283	-2.04701	2.69213	-4.19993	0.875349	0.793044	-1.09181
1	0.859834	-0.114213	-0.727035	2.09323	1.47912	0.338701	-0.00707353	0.811782	0.792655	-2.76412	0.377436	-0.935009	-0.203148	-0.108494	-0.552032	-0.0482394	0.407614	0.0587828	0.0608964	-1.42842	0.692162	-0.345721	-1.63969	0.719512	-0.216297	-1.09378	-1.24692	-0.126656	0.314278	-0.639859	0.110603	-2.73029	-2.53797	-1.7501	-2.60442	1.57352	0.548602	0.376057	-0.482172	-0.154992	0.689425	-1.72917	-0.404809	-1.90402	1.11043	-3.5701	1.28419	0.373599	-2.5671
0	0.325912	-0.120703	-0.838982	2.55049	1.90803	0.993252	-0.651611	0.540393	-0.40285	-1.98006	0.734252	-0.702547	-0.54918	-0.202992	0.796551	0.46674	0.546208	0.216462	-0.0144136	-1.7688	0.757794	-1.01492	-2.17097	2.55721	0.0185498	-0.536261	0.654267	-0.212074	0.43254	-0.622377	0.296087	-2.53026	-1.88574	-0.737417	-4.05754	0.064337	0.478758	3.12177	-0.5711	-0.0666672	0.626632	-1.99656	0.125011	-2.66926	0.468673	-1.51568	1.43318	0.416576	-1.16328
0	1.06693	0.103464	2.53375	3.06361	1.50306	0.82154	0.237029	0.34891	0.125509	-2.77933	2.01854	-2.11755	-0.182758	0.122053	1.05323	0.406001	0.568713	-0.267174	0.238674	-2.62015	0.453488	-0.351865	-1.80342	0.558095	-0.410451	-0.667969	0.536056	0.414257	0.175835	-0.046132	0.18306	-1.53837	-2.67922	-0.0735205	-0.877351	0.785428	0.0666246	4.18523	-0.787686	0.703675	1.12802	-1.6502	0.138948	-2.5824	0.477659	-2.58273	1.23762	0.334744	-2.82259
[truncated: 96 more columns]
